# Supplementary material for: Investigation of the Activity of the Microorganisms in a Reblochon-Style Cheese by Metatranscriptomic Analysis
Source: Front Microbiol. 2016 Apr 20;7:536. doi: 10.3389/fmicb.2016.00536 (PMC4837152; doi:10.3389/fmicb.2016.00536)
Supplement: Supplementary file 4 [file DataSheet1.XLSX]

## Sheet: Geotricum candidum
		Normalized read numbers x 10,000,000 (normalization against the corresponding species)
cds_locus_tag	cds_product	day5_replicate1	day5_replicate2	day5_replicate3	day14_replicate1	day14_replicate2	day14_replicate3	day19_replicate1	day19_replicate2	day19_replicate3	day35_replicate1	day35_replicate2	day35_replicate3
GECA01s00065g	similar to Saccharomyces cerevisiae YNR018W AIM38 Putative protein of unknown function	7119	10180	7392.53	8788.78	7432.49	6734.32	6164.98	5623.77	8022.52	3413.9	4964.88	2851.56
GECA01s00076g	conserved hypothetical protein	387.56	403.091	383.827	468.963	404.834	393.465	458.828	429.916	416.487	191.561	306.847	127.47
GECA01s00098g	NUKM subunit of mitochondrial NADH:ubiquinone oxidoreductase (complex I), putative	720.895	758.98	700.365	652.588	553.984	622.946	769.268	582.802	536.533	864.763	1029.53	953.666
GECA01s00109g	conserved hypothetical protein. Putative transcription factor	475.833	396.825	473.86	505.067	542.963	573.703	542.68	647.626	567.402	515.848	481.23	575.977
GECA01s00142g	similar to Saccharomyces cerevisiae YCR008W SAT4 Ser/Thr protein kinase involved in salt tolerance	351.41	324.979	320.961	344.734	346.424	359.521	306.2	344.3	308.2	347.547	347.089	269.104
GECA01s00197g	similar to Saccharomyces cerevisiae YDR352W YPQ2 Putative vacuolar membrane transporter for cationic amino acids	882.309	820.801	820.094	647.153	704.97	643.504	1014.7	708.169	688.428	1925.19	2186.49	2759.49
GECA01s00208g	similar to transposases. Pseudogene (stop codons)	21.4377	20.8855	18.9544	18.6343	15.7966	24.3824	24.967	34.8581	24.4992	32.8391	45.2725	23.6056
GECA01s00219g	Hypothetical protein, no similarity	3175.3	3613.61	3794.99	3800.23	4051.28	4446.68	1543.25	2889.55	2536.65	2161.91	1405.12	1657.11
GECA01s00274g	similar to Saccharomyces cerevisiae YLR009W RPL24 Essential protein with similarity to Rpl24Ap and Rpl24Bp	4848.28	5307.85	4424.91	3439.58	2878.66	2835.53	2340.78	1812.01	2264.22	957.807	1208.94	502.799
GECA01s00285g	similar to Saccharomyces cerevisiae YNL328C MDJ2 Constituent of the mitochondrial import motor associated with the presequence translocase	980.25	930.659	891.805	896.387	807.464	896.412	815.904	771.77	858.453	815.505	796.461	684.562
GECA01s00296g	similar to Saccharomyces cerevisiae YGR173W RBG2 Protein with a role in translation	748.218	735.588	688.361	734.113	690.643	673.145	877.144	724.069	693.328	1355.98	1654.96	1267.62
GECA01s00307g	similar to Saccharomyces cerevisiae YOR184W SER1 3-phosphoserine aminotransferase	2519.14	2541.77	2332.66	2515.24	2278.75	2184.38	3293.77	2545.86	2648.37	3683.45	3992.36	3366.16
GECA01s00318g	similar to Saccharomyces cerevisiae YBR294W SUL1 High affinity sulfate permease of the SulP anion transporter family	1058.01	915.621	634.657	800.886	747.217	453.704	839.458	824.974	724.687	592.472	492.967	533.487
GECA01s00340g	similar to Saccharomyces cerevisiae YJR132W NMD5 Karyopherin	406.476	357.978	399.306	515.549	501.818	417.369	757.02	511.863	522.813	2640.81	2609.04	2735.89
GECA01s00351g	similar to Saccharomyces cerevisiae YDR398W UTP5 Subunit of U3-containing Small Subunit (SSU) processome complex involved in production of 18S rRNA and assembly of small ribosomal subunit	3929.83	4027.15	3732.44	3256.34	2699.39	2629	2646.98	2067.63	2451.88	1254.73	1688.5	925.34
GECA01s00367g	conserved hypothetical protein	160.573	177.109	183.858	204.589	234.378	260.557	276.993	300.88	302.81	275.028	328.645	273.825
GECA01s00384g	similar to Saccharomyces cerevisiae YLR206W ENT2 Epsin-like protein required for endocytosis and actin patch assembly and functionally redundant with Ent1p	2231.2	2072.26	2070.45	2135.57	2142.83	2013.22	1856.98	2003.42	2328.9	688.253	959.106	533.487
GECA01s00395g	Hypothetical protein, no similarity	153.847	126.566	119.729	163.826	167.518	168.286	184.191	231.164	201.384	244.925	212.948	247.859
GECA01s00406g	hypothetical protein, no similarity	5585.57	4835.83	5382.42	2940.72	2947.36	3470.91	1033.54	1873.16	1887.91	559.633	459.432	566.534
GECA01s00428g	similar to Saccharomyces cerevisiae YGR027C RPS25A Protein component of the small (40S) ribosomal subunit	12747.9	12427.3	11757.4	11439.5	10008.4	10325.2	9586.87	8288.27	8340.52	2976.04	4034.28	3673.03
GECA01s00439g	similar to Saccharomyces cerevisiae YJL041W NSP1 FG-nucleoporin component of central core of the nuclear pore complex (NPC)	1230.36	1215.96	1315.44	1293.92	1294.96	1257.84	1406.63	1150.32	1151.95	1132.95	1104.98	1017.4
GECA01s00450g	similar to Saccharomyces cerevisiae YLR295C ATP14 Subunit h of the F0 sector of mitochondrial F1F0 ATP synthase	3414.9	3495.4	3426.64	4479.61	4872.34	4182.3	4425.76	6657.28	7214.53	1368.3	2181.46	1491.87
GECA01s00461g	similar to Saccharomyces cerevisiae YNL108C YNL108C Putative protein of unknown function with similarity to Tfc7p and prokaryotic phosphotransfer enzymes	1773.87	1762.74	1918.82	1764.43	1833.14	1754.58	1649.71	1382.09	1514.54	3052.67	3264.65	3802.86
GECA01s00472g	conserved hypothetical protein	136.192	147.034	144.053	220.894	265.604	260.557	271.34	270.914	272.431	1048.11	938.985	1345.52
GECA01s00494g	similar to Saccharomyces cerevisiae YOR227W HER1 Protein of unknown function required for proliferation or remodeling of the ER	1805.39	2330.41	2339.29	2345.59	2589.54	2571.15	2587.15	2054.18	2264.71	4717.89	4852.54	6274.37
GECA01s00516g	similar to Saccharomyces cerevisiae YJR084W CSN12 Protein that forms a complex with Thp3p	496.43	454.469	497.553	545.053	543.698	570.835	545.977	560.787	587.491	374.913	410.806	358.805
GECA01s00527g	similar to Saccharomyces cerevisiae YJL138C TIF2 Translation initiation factor eIF4A	17655.8	17259.4	17807.3	15967.6	16615.5	15934.6	11585.7	11764.3	11000.2	7589.94	6764.05	9354.9
GECA01s00538g	conserved hypothetical protein. Putative succinyl-CoA:3-ketoacid-coenzyme A transferase	282.894	407.685	336.757	170.426	227.765	432.668	219.522	326.565	345.929	145.039	352.119	221.893
GECA01s00549g	similar to Saccharomyces cerevisiae YBR111W-A SUS1 Protein involved in mRNA export coupled transcription activation and elongation	31.1057	36.7585	34.7497	43.8682	48.1246	42.0716	45.6944	61.766	53.4083	30.1025	40.2422	33.0478
GECA01s00560g	similar to Saccharomyces cerevisiae YLR128W DCN1 Scaffold-type E3 ligase required for cullin neddylation and ubiquitin ligase activation	204.289	203.843	190.176	234.093	232.908	272.509	273.695	305.772	262.632	169.669	191.151	160.518
GECA01s00571g	similar to Saccharomyces cerevisiae YLR240W VPS34 Phosphatidylinositol 3-kinase responsible for the synthesis of phosphatidylinositol 3-phosphate	351.41	303.676	342.127	520.207	626.354	587.568	771.623	966.241	818.274	469.326	452.725	486.275
GECA01s00609g	conserved hypothetical protein	0	1.67084	0	1.55286	0.367363	0.478086	3.76861	4.28081	2.44992	83.4661	119.05	92.0618
GECA01s00615g	similar to Saccharomyces cerevisiae YDR356W SPC110 Inner plaque spindle pole body (SPB) component, ortholog of human kendrin	21.4377	20.0501	22.4294	15.9168	19.1029	21.5139	13.6612	28.1311	22.0493	21.8927	41.919	37.769
GECA01s00626g	similar to reverse transcriptases. Pseudogene (degenerate)	8.40694	6.68337	6.00223	6.21143	7.34727	10.0398	3.29753	12.2309	7.34977	2.73659	1.67676	4.72112
GECA01s00670g	similar to Saccharomyces cerevisiae YOR008C SLG1 Sensor-transducer of the stress-activated PKC1-MPK1 kinase pathway	1111.82	1152.46	1186.55	1021.39	1059.84	1058	871.491	970.522	923.621	305.13	370.564	394.214
GECA01s00703g	similar to Saccharomyces cerevisiae YMR186W HSC82 Cytoplasmic chaperone of the Hsp90 family	17459.1	13982.4	14601.8	19904.9	19175.3	16964.9	16215.9	18457.7	15643.7	2922.68	3662.04	2941.26
GECA01s00714g	hypothetical protein, no similarity	163.095	158.312	185.753	269.809	264.502	261.991	285.001	280.088	254.792	54.7318	77.1309	40.1295
GECA01s00725g	similar to Saccharomyces cerevisiae YMR231W PEP5, component of CORVET tethering complex	991.179	918.128	894.648	1078.85	1093.64	1059.44	1079.24	1257.95	1041.22	1620.06	1628.13	1869.56
GECA01s00741g	similar to Saccharomyces cerevisiae YOR156C NFI1 SUMO E3 ligase	675.078	691.311	726.586	879.306	1012.09	918.882	946.863	929.548	1117.16	339.337	422.543	344.642
GECA01s00747g	similar to Saccharomyces cerevisiae YDR410C STE14 Farnesyl cysteine-carboxyl methyltransferase	219.842	183.793	179.751	277.573	257.154	262.469	298.662	299.657	324.86	42.4172	73.7774	51.9323
GECA01s00758g	similar to Saccharomyces cerevisiae YOR115C TRS33 One of 10 subunits of the transport protein particle (TRAPP) complex of the cis-Golgi	81.127	83.5421	77.7131	127.334	114.25	116.175	118.711	144.936	123.966	23.261	33.5352	37.769
GECA01s00769g	similar to Saccharomyces cerevisiae YNL099C OCA1 Putative protein tyrosine phosphatase	132.409	122.389	119.413	178.579	160.905	158.247	212.927	184.687	191.094	117.673	119.05	113.307
GECA01s00780g	similar to Saccharomyces cerevisiae YOR103c OST2 oligosaccharyltransferase epsilon subunit	184.112	150.793	168.062	182.461	196.539	173.067	219.993	210.983	209.713	67.0465	63.7169	51.9323
GECA01s00791g	similar to Saccharomyces cerevisiae YNL097C PHO23 Probable component of the Rpd3 histone deacetylase complex, involved in transcriptional regulation of PHO5	568.309	508.771	513.348	698.786	753.095	765.894	763.144	983.364	850.123	359.862	288.403	292.709
GECA01s00802g	Hypothetical protein, no similarity	76.9235	73.9348	75.5017	106.371	98.086	94.183	51.8184	81.947	66.6379	23.261	33.5352	47.2112
GECA01s00813g	similar to Saccharomyces cerevisiae YCL024W KCC4 Protein kinase of the bud neck involved in the septin checkpoint	266.92	197.577	213.869	347.452	432.019	448.923	442.812	598.091	361.119	582.894	404.099	585.419
GECA01s00824g	similar to Saccharomyces cerevisiae YPR111W YPK1 Ser/Thr kinase involved in late nuclear division	606.141	571.428	698.154	656.859	748.319	791.711	793.764	761.985	688.428	929.073	969.167	847.441
GECA01s00835g	Hypothetical protein, no similarity	15.5528	17.1261	12.9522	6.98786	14.3272	5.25895	13.1901	11.6194	14.6995	32.8391	25.1514	33.0478
GECA01s00857g	Hypothetical protein, no similarity	64.3131	44.2773	46.4383	48.915	65.3907	62.1512	111.645	119.251	73.4977	117.673	87.1915	113.307
GECA01s00868g	similar to Saccharomyces cerevisiae YPL002C SNF8 Component of the ESCRT-II complex	106.348	88.1369	89.7175	121.123	113.883	116.653	153.1	155.332	132.296	220.296	171.029	191.205
GECA01s00884g	hypotehtical protein, no similarity	442798	433826	401313	422161	426640	487239	535289	683689	670885	211775	353216	606891
GECA01s00912g	similar to Saccharomyces cerevisiae YBR084W MIS1 Mitochondrial C1-tetrahydrofolate synthase	2269.45	2804.93	2600.23	2914.33	2807.76	2333.54	2779.82	1994.86	2142.21	2483.46	2164.7	2728.81
GECA01s00923g	Hypothetical protein, no similarity	67.2556	75.1879	81.5039	109.088	116.822	122.868	114	135.151	132.296	151.881	201.211	186.484
GECA01s00934g	similar to Saccharomyces cerevisiae YKR095W-A PCC1 Component of the EKC/KEOPS protein complex	77.3439	65.1628	68.2359	92.7832	98.4534	111.394	104.108	108.243	110.247	31.4708	38.5655	18.8845
GECA01s00945g	conserved hypothetical protein	267.761	255.639	297.9	325.712	362.955	359.521	339.646	415.851	342.009	213.454	248.16	205.369
GECA01s00956g	similar to Saccharomyces cerevisiae YNL067W RPL9B Protein component of the large (60S) ribosomal subunit	502.315	543.859	535.462	494.973	488.226	489.56	357.076	352.861	361.609	76.6246	120.727	82.6196
GECA01s00989g	similar to Saccharomyces cerevisiae YOR388C FDH1 NAD(+)-dependent formate dehydrogenase	606.981	773.6	894.964	1135.53	1160.13	1147.88	637.366	15390.8	1256.81	73.888	100.606	115.667
GECA01s01005g	conserved hypothetical protein	253.049	251.462	257.464	242.634	227.031	236.653	174.769	189.579	180.314	71.1514	88.8682	87.3407
GECA01s01011g	similar to Saccharomyces cerevisiae YLL028W TPO1 Polyamine transporter that recognizes spermine, putrescine, and spermidine	8601.14	11333.3	12239.8	13059.9	13987.4	16840.1	10146.5	8645.41	11380.4	7725.4	6383.42	7329.54
GECA01s01055g	similar to Saccharomyces cerevisiae YDR541C Putative dihydrokaempferol 4-reductase	0	0	0	0.776429	0	0	0.471076	0	0	93.0441	51.9795	89.7013
GECA01s01099g	similar to Saccharomyces cerevisiae YLR399C BDF1 Protein involved in transcription initiation at TATA-containing promoters	986.135	1091.9	1143.27	1312.55	1328.39	1294.18	1192.77	1300.76	1305.32	509.006	514.765	561.813
GECA01s01110g	Hypothetical protein, no similarity	129.467	130.743	125.415	126.558	146.211	158.247	145.563	143.713	157.285	54.7318	68.7471	54.2929
GECA01s01121g	similar to Saccharomyces cerevisiae YLR177W Putative protein of unknown function	377.051	383.458	435.635	492.256	537.452	505.337	749.954	575.464	556.622	1384.72	1074.8	1390.37
GECA01s01132g	similar to Saccharomyces cerevisiae YDR347W MRP1 Mitochondrial ribosomal protein of the small subunit	1687.27	1714.28	1705.26	1541.21	1368.43	1471.55	1150.84	1089.77	1303.85	507.638	692.502	498.078
GECA01s01143g	conserved hypothetical protein. Putative U2 snRNP auxiliary factor	1632.63	1456.14	1311.01	1085.06	1087.4	1207.17	1388.26	1138.7	1198.01	4724.73	4530.6	3045.12
GECA01s01154g	similar to Saccharomyces cerevisiae YJL130C URA2 Bifunctional carbamoylphosphate synthetase (CPSase)-aspartate transcarbamylase (ATCase)	2808.34	3779.03	3936.83	4022.29	4348.85	3600.95	2629.08	2009.54	2200.03	1695.32	1492.32	1586.3
GECA01s01198g	conserved hypothetical protein. Putative transporter	514.085	588.972	546.519	573.004	675.581	575.616	746.656	718.565	882.462	892.129	705.916	573.616
GECA01s01209g	conserved hypothetical protein. Putative short-chain dehydrogenases/reductase	154.267	132.414	119.413	165.379	192.866	270.119	266.629	255.014	146.505	247.662	231.393	280.907
GECA01s01220g	similar to transposases	192.099	150.793	178.803	147.91	152.088	151.075	260.505	237.279	246.952	229.874	340.382	210.09
GECA01s01231g	similar to Saccharomyces cerevisiae YGL157W ARI1 NADPH-dependent aldehyde reductase. Pseudogene (stop codons, frameshift)	2.52208	2.92397	1.57953	5.04679	6.61254	5.25895	9.42153	13.454	10.7797	16.4196	18.4444	9.44224
GECA01s01253g	similar to Saccharomyces cerevisiae YGL157W ARI1 NADPH-dependent aldehyde reductase	7.56625	12.949	11.3726	5.435	9.55145	6.69321	1.41323	11.0078	18.1294	20.5244	13.4141	21.245
GECA01s01275g	similar to Saccharomyces cerevisiae YDR001C NTH1 Neutral trehalase	4177.41	3646.61	3702.74	3544.79	3720.66	3985.8	5115.89	4595.76	4476.01	7384.69	7396.19	5622.85
GECA01s01286g	similar to Saccharomyces cerevisiae YGL173C XRN1 Evolutionarily-conserved 5'-3' exonuclease component of cytoplasmic processing (P) bodies involved in mRNA decay	2907.12	2683.79	2812.52	3006.72	3126.63	3262.94	3421.43	3575.7	2972.25	3011.62	3043.32	3529.04
GECA01s01297g	Hypothetical protein, no similarity	219.001	183.793	176.276	188.284	196.539	197.45	220.935	223.825	241.072	195.666	209.595	153.436
GECA01s01319g	conserved hypothetical protein	293.823	218.463	201.864	265.539	332.831	402.549	514.886	521.036	418.937	838.766	712.623	634.991
GECA01s01330g	conserved hypothetical protein. Putative vacuolar import and degradation protein Vid28	583.022	452.798	536.726	591.25	662.356	686.054	802.243	907.533	829.054	591.104	596.926	675.12
GECA01s01341g	similar to Saccharomyces cerevisiae YDR155C CPR1 Cytoplasmic peptidyl-prolyl cis-trans isomerase (cyclophilin)	220.262	195.489	217.344	239.14	230.337	255.776	250.142	263.576	259.692	145.039	187.797	179.403
GECA01s01363g	Hypothetical protein, no similarity	414.042	378.863	387.933	456.928	418.794	405.895	586.019	592.587	486.065	1238.31	1026.18	960.748
GECA01s01374g	similar to Saccharomyces cerevisiae YOL149W DCP1 Subunit of the Dcp1p-Dcp2p decapping enzyme complex	102.144	90.6432	82.4517	108.312	95.1471	108.526	137.083	141.878	129.356	116.305	115.696	89.7013
GECA01s01385g	similar to Saccharomyces cerevisiae YLR109W AHP1 Thiol-specific peroxiredoxin	1306.86	1195.91	1164.12	1230.64	1308.18	1183.26	1013.76	1229.82	1044.16	259.976	310.2	318.676
GECA01s01396g	similar to Saccharomyces cerevisiae YOL114C Putative protein of unknown function with similarity to human ICT1 and prokaryotic factors that may function in translation termination	33.6278	27.9866	33.802	46.1975	45.553	44.9401	41.9258	55.6506	61.2481	9.57807	11.7373	18.8845
GECA01s01407g	similar to Saccharomyces cerevisiae YDR062W LCB2 Component of serine palmitoyltransferase	2424.98	2418.96	2816.62	3101.06	2941.85	3360.47	2406.73	2644.93	3014.38	1321.77	1457.1	1206.25
GECA01s01418g	similar to Saccharomyces cerevisiae YGL157W ARI1 NADPH-dependent aldehyde reductase	0	0.41771	0	0.388214	0.367363	0	1.41323	1.22309	0.979969	110.832	92.2218	108.586
GECA01s01440g	similar to Saccharomyces cerevisiae YGL157W ARI1 NADPH-dependent aldehyde reductase	62.6317	67.2514	86.2425	76.8664	62.8191	61.6731	24.496	25.0733	40.1787	15.0513	25.1514	25.9662
GECA01s01462g	similar to Saccharomyces cerevisiae YGL157W ARI1 NADPH-dependent aldehyde reductase	1.26104	0	0.631813	0	0	0	0.471076	0.611545	0.489984	149.144	112.343	162.879
GECA01s01484g	similar to Saccharomyces cerevisiae YGL145W TIP20 Peripheral membrane protein required for fusion of COPI vesicles with the ER	305.172	261.069	300.111	404.131	429.08	427.887	496.043	510.64	481.655	478.904	541.593	552.371
GECA01s01495g	similar to Saccharomyces cerevisiae YGL144C ROG1 Protein with putative serine active lipase domain	529.637	474.519	568.316	722.855	754.197	787.886	801.772	973.58	845.713	595.209	598.603	580.698
GECA01s01506g	conserved hypothetical protein	64.7335	61.8211	63.1813	77.2547	86.3304	85.0993	68.7771	88.0625	77.9075	57.4684	55.3331	44.8506
GECA01s01517g	conserved hypothetical protein	1203.87	1032.16	1116.73	1487.64	1482.68	1513.14	1411.82	1780.82	1626.75	633.521	821.612	717.61
GECA01s01528g	similar to Saccharomyces cerevisiae YGL240W DOC1 Processivity factor required for the ubiquitination activity of the anaphase promoting complex (APC)	134.511	109.858	125.731	161.885	175.6	193.625	181.835	193.248	198.934	49.2587	82.1612	28.3267
GECA01s01539g	similar to Saccharomyces cerevisiae YGL238W CSE1 Nuclear envelope protein that mediates the nuclear export of importin alpha (Srp1p)	2284.59	2171.26	2222.4	2361.12	2239.08	2050.51	1958.74	1974.07	2369.56	849.712	965.813	821.475
GECA01s01550g	similar to Saccharomyces cerevisiae YLR003C CMS1 Subunit of U3-containing 90S preribosome processome complex involved in production of 18S rRNA and assembly of small ribosomal subunit	917.198	967	911.707	706.55	606.517	583.265	484.738	368.15	424.817	258.608	285.049	231.335
GECA01s01561g	conserved hypothetical protein	1057.17	1154.55	1148.32	953.454	801.219	742.946	505.936	381.604	462.545	106.727	100.606	47.2112
GECA01s01572g	similar to Saccharomyces cerevisiae YDL122W UBP1 Ubiquitin-specific protease that removes ubiquitin from ubiquitinated proteins	981.09	909.356	820.726	804.768	726.277	676.492	708.028	612.768	634.04	504.901	565.068	472.112
GECA01s01605g	similar to Saccharomyces cerevisiae YPL232W SSO1 Plasma membrane t-SNARE involved in fusion of secretory vesicles at the plasma membrane and in vesicle fusion during sporulation	1740.24	1819.96	1702.74	1693.39	1585.17	1503.1	1671.38	1625.49	1687.51	2213.9	2382.68	1989.95
GECA01s01627g	similar to Saccharomyces cerevisiae YPL231W FAS2 Alpha subunit of fatty acid synthetase	1900.81	2387.63	1666.09	606.779	547.004	600.476	327.398	288.038	286.641	123.147	149.232	118.028
GECA01s01649g	similar to Saccharomyces cerevisiae YFL031W HAC1 Basic leucine zipper (bZIP) transcription factor (ATF/CREB1 homolog) that regulates the unfolded protein response	1730.15	1773.6	1724.53	1910.79	2323.21	2021.83	2021.86	1600.41	2104.48	2744.8	2731.44	3007.35
GECA01s01660g	similar to Saccharomyces cerevisiae YNL104C LEU4 Alpha-isopropylmalate synthase (2-isopropylmalate synthase)	3249.7	3577.69	3405.16	3665.52	3235.74	3299.27	3579.71	2644.93	3024.18	8654.47	7511.88	7348.42
GECA01s01704g	similar to Saccharomyces cerevisiae YJR115W Putative protein of unknown function	1494.75	1515.45	1809.83	1950.78	2321	2311.55	1882.89	1985.08	2022.66	6142.28	3162.37	3564.45
GECA01s01737g	similar to Saccharomyces cerevisiae YCR028C-A RIM1 Single-stranded DNA-binding protein essential for mitochondrial genome maintenance	326.189	269.423	290.002	359.486	317.402	316.493	312.795	408.512	332.699	149.144	164.322	127.47
GECA01s01748g	similar to Saccharomyces cerevisiae YKL178C STE3 Receptor for a factor pheromone	5.46451	5.43024	6.31813	5.82322	7.71463	6.21512	3.29753	11.6194	5.87981	0	0	0
GECA01s01781g	similar to Yarrowia lipolytica YALI0E18216p [Yarrowia lipolytica CLIB 122]	92.8967	98.5797	106.776	76.8664	65.0233	59.2827	68.7771	55.6506	57.8182	25.9976	31.8584	21.245
GECA01s01792g	similar to Saccharomyces cerevisiae YJR075W HOC1 Alpha-1,6-mannosyltransferase involved in cell wall mannan biosynthesis	719.634	702.589	682.043	574.557	668.969	670.755	518.184	630.503	501.254	154.617	204.565	158.158
GECA01s01803g	similar to Saccharomyces cerevisiae YPL067C Putative protein of unknown function	126.525	109.858	129.206	96.2772	99.1881	118.565	98.926	122.921	104.857	210.718	174.383	184.124
GECA01s01814g	Hypothetical protein, no similarity	10.929	4.59482	6.00223	7.76429	8.08199	6.69321	11.3058	13.454	16.1695	35.5757	28.5049	9.44224
GECA01s01825g	Hypothetical protein, no similarity	97.9409	84.7952	81.8198	84.6307	90.3714	108.047	135.199	140.044	140.626	88.9393	102.282	77.8985
GECA01s01836g	similar to Saccharomyces cerevisiae YOL138C RTC1 Subunit of the SEA (Seh1-associated) complex	571.672	533.416	576.846	788.463	804.526	808.922	900.698	1013.94	1003	715.619	808.198	786.066
GECA01s01847g	similar to Saccharomyces cerevisiae YDR489W SLD5 Subunit of the GINS complex	126.945	127.819	152.267	178.967	211.601	193.625	160.166	176.736	174.924	83.4661	72.1007	89.7013
GECA01s01869g	similar to Saccharomyces cerevisiae YGL157W ARI1 NADPH-dependent aldehyde reductase	46.2382	44.2773	35.6975	31.8336	33.7974	21.992	11.7769	20.181	12.7396	224.401	145.878	99.1435
GECA01s01891g	similar to Saccharomyces cerevisiae YDL003W MCD1 Essential subunit of the cohesin complex required for sister chromatid cohesion in mitosis and meiosis	1432.96	1316.62	1350.82	1533.06	1589.95	1473.94	1652.54	2072.53	1828.13	1692.58	1574.48	1154.31
GECA01s01902g	conserved hypothetical protein. Putative transcription factor	1192.1	1072.26	1054.18	1413.49	1480.47	1332.9	1897.02	1906.8	1805.59	1559.86	1540.94	2216.57
GECA01s01957g	Hypothetical protein, no similarity	488.864	531.328	532.303	560.97	561.698	622.468	914.359	679.426	783.975	2389.05	2206.62	2240.17
GECA01s02001g	conserved hypothetical protein. Putative proteasome component (PCI) domain	2210.61	2664.16	2438.48	2297.06	2172.22	2184.85	1695.4	1612.03	1494.45	677.307	677.411	424.901
GECA01s02017g	similar to Saccharomyces cerevisiae YOR063W RPL3 Protein component of the large (60S) ribosomal subunit, partial	15742.8	16031.7	15140.5	13101.8	12210.8	12296.4	10528.1	9306.49	10219.6	2405.46	2954.45	1980.51
GECA01s02045g	similar to Saccharomyces cerevisiae YPL131W RPL5 Protein component of the large (60S) ribosomal subunit with similarity to E. coli L18 and rat L5 ribosomal proteins	14934.9	16269	15976.4	14688.1	14031.4	13762.7	11556.9	10297.8	9049.52	5228.26	5405.87	6250.76
GECA01s02067g	similar to Saccharomyces cerevisiae YPR145W ASN1 Asparagine synthetase	5664.18	6651.62	6299.81	4780.47	4247.82	3665.49	2415.68	1917.19	2485.69	1184.94	1252.54	771.903
GECA01s02078g	similar to Saccharomyces cerevisiae YPL260W Uncharacterized ORF, putative substrate of cAMP-dependent protein kinase (PKA)	1747.8	1786.55	1802.56	1559.85	1325.81	1221.03	1329.38	909.367	1320.02	1498.28	1351.47	1081.14
GECA01s02100g	conserved hypothetical protein. Putative cysteine dioxygenase	205.97	233.5	228.401	555.535	672.642	626.771	1069.81	1145.42	1376.86	1483.23	1780.72	1900.25
GECA01s02111g	similar to Saccharomyces cerevisiae YFL016C MDJ1 Co-chaperone that stimulates the ATPase activity of the HSP70 protein Ssc1p	1412.79	1327.9	1438.01	1581.2	1526.39	1704.86	1432.54	1549.04	1695.84	892.129	990.965	656.236
GECA01s02122g	similar to Saccharomyces cerevisiae YGL178W MPT5 Member of the Puf family of RNA-binding proteins	262.717	261.487	275.155	314.065	363.322	380.557	444.696	456.213	407.667	941.388	610.34	1149.59
GECA01s02133g	similar to Saccharomyces cerevisiae YNR029C Putative protein of unknown function	6.72556	2.08855	1.89544	6.59964	4.041	5.25895	15.0744	11.0078	9.3097	31.4708	38.5655	40.1295
GECA01s02155g	similar to Saccharomyces cerevisiae YJR153W PGU1 Endo-polygalacturonase	690.63	621.553	562.314	87.3482	73.4727	41.1154	48.0498	86.8394	53.4083	49.2587	73.7774	56.6534
GECA01s02188g	similar to Saccharomyces cerevisiae YNL227C JJJ1 Co-chaperone that stimulates the ATPase activity of Ssa1p	1643.98	1665.83	1483.81	1345.55	1189.89	1145.49	855.475	802.959	1039.75	1897.83	1383.33	1052.81
GECA01s02199g	similar to Saccharomyces cerevisiae YMR300C ADE4 Phosphoribosylpyrophosphate amidotransferase	9319.52	9887.21	10017.4	9968.96	9083.42	11141.8	11670	12364.2	12408.9	5088.69	8150.73	14751.1
GECA01s02232g	similar to Saccharomyces cerevisiae YGR222W PET54 Mitochondrial inner membrane protein that binds to the 5' UTR of the COX3 mRNA to activate its translation	177.387	166.666	159.849	177.414	183.682	203.187	166.761	201.81	233.233	53.3636	83.838	44.8506
GECA01s02243g	similar to Saccharomyces cerevisiae YGR276C RNH70 3'-5' exoribonuclease	1327.88	1218.88	1124	1146.79	1015.39	949.957	1007.16	817.636	978.009	660.887	754.542	613.746
GECA01s02254g	conserved hypothetical protein	1393.87	1357.56	1383.99	1540.82	1553.21	1514.1	1249.29	1598.58	1571.38	320.181	412.483	299.791
GECA01s02265g	similar to Saccharomyces cerevisiae YIR034C LYS1 Saccharopine dehydrogenase (NAD+, L-lysine-forming)	3219.44	3855.89	3606.08	2791.65	2765.88	2658.64	1561.62	1465.26	1730.63	974.227	918.864	956.027
GECA01s02276g	similar to Saccharomyces cerevisiae YLR100W ERG27 3-keto sterol reductase	503.996	453.216	479.231	597.074	625.62	624.381	535.143	739.358	730.567	149.144	251.514	217.172
GECA01s02287g	similar to Saccharomyces cerevisiae YOL078W AVO1 Component of a membrane-bound complex containing the Tor2p kinase and other proteins	685.586	629.49	622.968	915.021	896.734	872.985	1030.24	1177.84	1075.03	566.475	590.219	512.242
GECA01s02303g	similar to Saccharomyces cerevisiae YOL077W-A ATP19 Subunit k of the mitochondrial F1F0 ATP synthase	616.229	557.643	572.423	618.425	644.723	588.524	438.572	620.107	485.575	90.3076	103.959	92.0618
GECA01s02309g	similar to Saccharomyces cerevisiae YOL077C BRX1 Nucleolar protein	2258.95	2413.53	2196.18	1910.01	1561.29	1352.51	1365.18	980.307	1252.4	1559.86	1638.19	1187.36
GECA01s02320g	similar to Saccharomyces cerevisiae YPL135W ISU1 Conserved protein of the mitochondrial matrix	656.162	592.731	642.87	1291.59	1303.77	1239.68	3943.85	2495.1	2411.21	32993.7	34170.7	33777.3
GECA01s02331g	conserved hypothetical protein. Putative dynein light intermediate chain	213.957	191.729	226.189	255.057	276.625	301.672	259.563	383.439	299.38	101.254	114.02	87.3407
GECA01s02342g	similar to Saccharomyces cerevisiae YBL020W RFT1 Essential integral membrane protein	624.636	607.769	657.086	824.567	883.876	849.559	960.996	1123.41	1236.23	636.258	682.441	627.909
GECA01s02353g	similar to Saccharomyces cerevisiae YDR301W CFT1 RNA-binding subunit of the mRNA cleavage and polyadenylation factor	1234.14	1109.02	1133.16	1364.96	1412.14	1392.67	1440.55	1540.48	1474.36	1052.22	1170.38	1170.84
GECA01s02364g	similar to Saccharomyces cerevisiae YBL061C SKT5 Activator of Chs3p (chitin synthase III)	4095.02	4047.61	4285.91	3269.93	3220.31	2614.18	2267.76	2187.5	2476.87	974.227	1425.25	1300.67
GECA01s02380g	similar to Saccharomyces cerevisiae YBR101C FES1 Hsp70 (Ssa1p) nucleotide exchange factor	1684.75	1535.09	1625.97	1952.33	1864.74	1708.68	1927.64	2089.04	2030.5	391.333	625.431	389.492
GECA01s02386g	conserved hypothetical protein	308.955	262.74	360.134	427.424	413.651	453.226	490.862	498.409	419.427	121.778	150.908	179.403
GECA01s02397g	similar to Saccharomyces cerevisiae YML032C RAD52 Protein that stimulates strand exchange by facilitating Rad51p binding to single-stranded DNA	91.2153	104.01	116.885	121.123	139.965	143.426	146.034	162.059	126.906	129.988	87.1915	186.484
GECA01s02419g	similar to Saccharomyces cerevisiae YDL066W IDP1 Mitochondrial NADP-specific isocitrate dehydrogenase	3253.49	3474.52	3605.13	3889.13	4078.83	3959.51	3264.56	4079.01	3574.93	1432.61	1552.68	1560.33
GECA01s02430g	similar to Saccharomyces cerevisiae YLR149C Putative protein of unknown function	691.892	559.314	617.282	873.094	1002.53	1003.02	1522.52	1664.01	1378.82	2046.97	1894.74	2027.72
GECA01s02441g	similar to Saccharomyces cerevisiae YLR229C CDC42 Small rho-like GTPase	331.234	350.877	402.781	447.999	466.551	497.21	413.605	494.74	415.507	221.664	228.039	233.695
GECA01s02463g	Hypothetical protein, no similarity	4.62382	14.2022	11.6885	9.70536	12.4904	7.17129	9.42153	13.454	10.2897	10.9464	13.4141	11.8028
GECA01s02474g	similar to Saccharomyces cerevisiae YGL125W MET13 Major isozyme of methylenetetrahydrofolate reductase	646.074	671.678	687.097	869.988	888.652	941.352	863.012	808.462	800.635	710.146	836.703	793.148
GECA01s02496g	similar to Saccharomyces cerevisiae YKR021W ALY1 Alpha arrestin that controls nutrient-mediated intracellular sorting of permease Gap1p	1778.07	1906.01	1985.16	2502.04	2682.49	2824.06	2573.96	2674.29	2819.37	1354.61	1373.27	1038.65
GECA01s02507g	conserved hypothetical protein. Putative isopenicillin N-CoA epimerase	131.569	129.073	143.106	206.142	229.235	327.489	284.53	394.447	349.359	65.6782	105.636	66.0957
GECA01s02518g	conserved hypothetical protein. Putative Zinc finger, RING-type domain protein	45.8178	36.7585	36.6452	43.48	52.5329	45.4182	42.3969	54.4275	52.9183	99.8856	144.201	141.634
GECA01s02529g	similar to Saccharomyces cerevisiae YKL077W Putative protein of unknown function	2128.22	2250.62	2177.86	5261.86	6038.35	4595.84	4715.95	5319.22	7240.99	6781.28	9279.19	6246.04
GECA01s02540g	similar to Saccharomyces cerevisiae YKR016W FCJ1 Mitochondrial inner membrane protein involved in formation and molecular structure of crista junctions	915.937	875.521	887.066	1138.63	1082.25	953.782	681.647	815.189	726.647	243.557	239.777	174.681
GECA01s02551g	similar to Yarrowia lipolytica YALI0F07777p [Yarrowia lipolytica CLIB122]	207.652	237.26	244.828	294.655	312.994	290.198	326.927	333.292	338.089	157.354	165.999	214.811
GECA01s02562g	similar to Saccharomyces cerevisiae YDR330W UBX5 UBX (ubiquitin regulatory X) domain-containing protein that interacts with Cdc48p	794.877	750.208	775.551	892.893	943.022	958.085	1306.29	1219.42	1176.45	1383.35	1485.61	1187.36
GECA01s02573g	conserved hypothetical protein. Putative metal ion transporter	249.266	230.576	234.719	254.28	268.543	314.103	212.455	216.487	223.923	213.454	189.474	115.667
GECA01s02595g	similar to Saccharomyces cerevisiae YDR331W GPI8 ER membrane glycoprotein subunit of the glycosylphosphatidylinositol transamidase complex that adds glycosylphosphatidylinositol (GPI)anchors to newly	514.925	499.999	522.51	546.994	563.903	633.942	618.052	761.985	637.96	306.498	350.443	240.777
GECA01s02617g	similar to Saccharomyces cerevisiae YGL157W ARI1 NADPH-dependent aldehyde reductase	0.420347	0	0.94772	0.388214	0.367363	0.478086	1.88431	0.611545	0	61.5733	87.1915	47.2112
GECA01s02683g	similar to Saccharomyces cerevisiae YHR082C KSP1 Ser/thr protein kinase	4642.73	5010.44	4735.44	6778.22	8368.17	7475.83	5246.38	7146.51	8487.02	2083.92	3138.89	2202.4
GECA01s02694g	similar to Fusarium oxysporum FOXB_12831 [Fusarium oxysporum Fo5176]	719.634	693.399	652.032	915.409	1035.23	1044.62	782.458	1133.8	1229.86	385.86	467.816	316.315
GECA01s02749g	Hypothetical protein, no similarity	163.095	163.743	175.644	279.126	361.853	298.804	407.01	482.509	407.667	321.55	295.11	302.152
GECA01s02760g	similar to Saccharomyces cerevisiae YPL154C PEP4 Vacuolar aspartyl protease (proteinase A)	12730.2	10677.1	11354	12674.8	12553.9	12262	15239.3	18232	16428.2	31101.4	27847.6	30670.8
GECA01s02771g	similar to Saccharomyces cerevisiae YIL138C TPM2 Minor isoform of tropomyosin	2143.35	2016.29	2169.33	2292.02	2289.78	2328.28	1897.97	2806.99	2256.87	1087.8	1158.64	788.427
GECA01s02793g	similar to Saccharomyces cerevisiae YPL155C KIP2 Kinesin-related motor protein involved in mitotic spindle positioning	114.334	116.959	144.369	234.093	249.072	231.872	180.893	336.35	252.342	125.883	122.403	153.436
GECA01s02837g	similar to Saccharomyces cerevisiae YOR003W YSP3 Putative precursor to the subtilisin-like protease III	55.9062	134.503	40.1202	48.1386	34.1648	44.9401	110.232	63.6007	69.5778	640.363	757.895	637.351
GECA01s02848g	similar to Saccharomyces cerevisiae YDL236W PHO13 Alkaline phosphatase specific for p-nitrophenyl phosphate	1202.19	1140.35	1040.91	728.678	706.072	672.667	661.862	600.537	663.439	491.218	529.856	332.839
GECA01s02859g	NB6M subunit of mitochondrial NADH:ubiquinone oxidoreductase (complex I), putative	1462.81	1408.94	1317.02	893.669	792.035	1054.66	666.573	725.292	778.095	127.252	204.565	136.912
GECA01s02870g	similar to Saccharomyces cerevisiae YLR318W EST2 Reverse transcriptase subunit of the telomerase holoenzyme	188.736	177.109	211.026	243.799	243.562	274.421	246.844	313.111	305.75	536.372	531.533	486.275
GECA01s02881g	similar to Saccharomyces cerevisiae YLR321C SFH1 Component of the RSC chromatin remodeling complex	677.6	659.147	646.029	602.509	627.824	649.719	557.754	673.923	627.18	381.755	424.22	311.594
GECA01s02892g	similar to transposases. Pseudogene (degenerate)	37.8312	40.5179	39.1724	43.8682	48.8593	43.9839	40.5126	54.4275	63.208	82.0978	110.666	96.783
GECA01s02914g	similar to Saccharomyces cerevisiae YPL110C GDE1 Glycerophosphocholine (GroPCho) phosphodiesterase	23.5394	18.797	30.0111	3.10571	2.20418	2.86852	2.35538	2.44618	0.489984	10.9464	18.4444	11.8028
GECA01s02925g	similar to Saccharomyces cerevisiae YPL109C Putative protein of unknown function	582.601	555.137	603.382	826.12	897.836	862.468	1064.16	1314.82	1280.33	1027.59	1219	1062.25
GECA01s02936g	similar to Saccharomyces cerevisiae YDR256C CTA1 Catalase A	3455.25	2835.42	3244.05	3113.48	3647.92	3962.86	7326.65	5744.24	4794.5	8122.21	8521.29	6571.8
GECA01s02947g	similar to Saccharomyces cerevisiae YBR164C ARL1 Soluble GTPase with a role in regulation of membrane traffic and to Yarrowia lipolytica YALI0F31009g	507.779	487.468	453.326	472.457	481.246	558.883	488.977	560.175	469.895	478.904	343.736	321.036
GECA01s02958g	conserved hypothetical protein. Putative pyridine nucleotide-disulphide oxidoreductase	1144.19	1994.15	1638.29	1177.07	987.472	1054.18	621.35	384.05	656.579	489.85	576.805	483.915
GECA01s02991g	similar to Saccharomyces cerevisiae YOR127W RGA1 GTPase-activating protein for the polarity-establishment protein Cdc42p	267.761	244.778	260.307	387.05	448.551	476.652	463.539	778.497	564.462	266.818	239.777	181.763
GECA01s03002g	conserved hypothetical protein. Putative DASH complex subunit ask1	132.83	121.554	120.992	130.44	148.782	142.948	141.794	172.456	147.975	82.0978	73.7774	73.1774
GECA01s03013g	similar to Saccharomyces cerevisiae YML042W CAT2 Carnitine acetyl-CoA transferase present in both mitochondria and peroxisomes	2966.81	2527.57	2670.36	2070.35	2859.19	3331.78	1727.91	2739.72	2900.71	1221.89	1408.48	1506.04
GECA01s03024g	hypothetical protein, no similarity	153.006	143.275	139.947	157.615	198.009	191.234	268.514	280.699	261.652	273.659	251.514	245.498
GECA01s03035g	similar to Saccharomyces cerevisiae YNL121C TOM70 Component of the TOM (translocase of outer membrane) complex responsible for recognition and initial import steps for all mitochondrially directed pro	3745.29	3500.41	3594.39	3811.1	3629.18	3583.26	3962.69	4050.87	3957.11	3694.4	3635.21	3477.1
GECA01s03046g	conserved hypothetical protein. Putative enoyl-CoA hydratase, mitochondrial precursor	1371.59	1319.97	1403.89	1451.53	1516.84	1791.39	1580.46	2216.24	1886.44	407.752	628.785	533.487
GECA01s03057g	Conserved hypothetical protein	226.147	196.742	227.137	323.383	284.707	327.489	458.357	521.648	409.137	139.566	224.686	151.076
GECA01s03068g	similar to Saccharomyces cerevisiae YDR519W FPR2 Membrane-bound peptidyl-prolyl cis-trans isomerase (PPIase)	329.552	286.967	276.418	342.793	304.544	298.804	301.489	340.019	302.81	69.7831	73.7774	63.7351
GECA01s03079g	similar to Saccharomyces cerevisiae YNL061W NOP2 Probable RNA m(5)C methyltransferase	6189.19	6928.56	6588.24	4525.41	3905.07	3516.32	2507.07	1639.55	2189.74	3126.56	3138.89	2273.22
GECA01s03090g	similar to Saccharomyces cerevisiae YNL062C GCD10 Subunit of tRNA (1-methyladenosine) methyltransferase with Gcd14p	2139.57	2158.73	2003.8	1612.64	1490.76	1472.51	1303.94	963.795	1205.85	749.826	959.106	634.991
GECA01s03101g	conserved hypothetical protein. Putative serine/threonine protein kinase	2244.23	1851.29	1668.62	3146.87	3581.79	3166.84	7477.87	4158.51	4379.48	25756.8	23850.2	25959.1
GECA01s03112g	conserved hypothetical protein. Putative enoyl-CoA hydratase/isomerase family protein	518.288	459.482	489.024	388.214	397.854	516.333	331.167	423.801	386.108	5742.74	5654.03	6250.76
GECA01s03123g	similar to Saccharomyces cerevisiae YPL198W RPL7B Protein component of the large (60S) ribosomal subunit	2802.03	3039.68	2806.52	2068.41	1751.22	1628.84	1251.65	886.129	1396.46	270.923	352.119	269.104
GECA01s03156g	similar to Saccharomyces cerevisiae YHR063C PAN5 2-dehydropantoate 2-reductase	356.454	343.776	393.304	394.814	415.855	480.955	253.439	346.134	308.2	21.8927	43.5957	25.9662
GECA01s03167g	similar to Saccharomyces cerevisiae YDR196C CAB5 Probable dephospho-CoA kinase (DPCK) that catalyzes the last step in coenzyme A biosynthesis	610.344	514.202	487.128	710.82	725.175	754.42	1201.72	1068.37	1046.61	1164.42	1270.98	977.272
GECA01s03178g	similar to Saccharomyces cerevisiae YDR198C RKM2 Ribosomal protein lysine methyltransferase	113.494	93.5671	86.8744	80.3604	92.5755	87.4898	81.0251	89.8971	96.037	19.1561	40.2422	23.6056
GECA01s03189g	similar to Saccharomyces cerevisiae YLR239C LIP2 Lipoyl ligase	102.144	105.263	107.408	129.664	131.149	152.509	141.323	116.805	131.316	114.937	82.1612	103.865
GECA01s03205g	similar to Saccharomyces cerevisiae YDR200C VPS64 Protein required for cytoplasm to vacuole targeting of proteins	283.314	270.259	271.048	364.145	432.387	396.333	391.464	480.063	511.544	113.569	216.302	120.389
GECA01s03211g	similar to Saccharomyces cerevisiae YLR201C COQ9 Protein required for ubiquinone (coenzyme Q) biosynthesis and respiratory growth	177.387	201.754	223.978	237.199	279.196	267.728	222.819	242.783	231.763	60.205	83.838	44.8506
GECA01s03222g	conserved hypothetical protein	168.98	181.286	162.376	236.811	272.584	288.286	333.993	422.578	349.849	207.981	246.484	184.124
GECA01s03233g	similar to Saccharomyces cerevisiae YDR204W COQ4 Protein with a role in ubiquinone (Coenzyme Q) biosynthesis	134.091	133.25	130.469	161.497	164.211	171.633	202.563	193.248	217.553	65.6782	107.313	96.783
GECA01s03255g	hypothetical protein, no similarity	28.5836	32.9991	34.1179	30.6689	37.1037	19.6015	25.9092	23.2387	26.4592	161.459	129.11	195.926
GECA01s03288g	similar to Saccharomyces cerevisiae YPR184W GDB1 Glycogen debranching enzyme containing glucanotranferase and alpha-1,6-amyloglucosidase activities	1564.53	1380.12	1543.52	1891.38	2244.59	2254.18	2044	2246.2	1993.26	1085.06	949.046	1173.2
GECA01s03332g	conserved hypothetical protein. Putative transcription factor	1166.04	1252.3	1280.05	1695.72	1833.88	1768.44	1734.03	1618.15	1961.9	2420.52	2424.59	2152.83
GECA01s03354g	similar to Saccharomyces cerevisiae YHR094C HXT1 Low-affinity glucose transporter of the major facilitator superfamily	7.9866	5.43024	8.52948	10.0936	10.2862	11.4741	33.4464	15.2886	5.87981	73.888	57.0098	82.6196
GECA01s03409g	similar to Saccharomyces cerevisiae YDR345C HXT3 low affinity glucose transporter of the major facilitator superfamily. Pseudogene (stop in frame)	145.44	149.958	153.215	57.0675	43.3489	29.1633	56.5292	28.7426	17.1495	171.037	187.797	179.403
GECA01s03453g	hypothetical protein, no similarity	62.6317	57.2263	59.7064	79.9722	113.883	100.398	204.447	348.581	235.193	98.5173	189.474	205.369
GECA01s03519g	similar to Saccharomyces cerevisiae YPL087W YDC1 Alkaline dihydroceramidase	397.648	418.546	489.655	375.403	360.016	482.867	477.671	500.244	396.397	1435.34	1597.95	1673.64
GECA01s03530g	similar to Saccharomyces cerevisiae YNL267W PIK1 Phosphatidylinositol 4-kinase	321.145	299.081	316.539	363.757	429.08	411.154	387.696	415.239	366.508	533.636	497.998	778.985
GECA01s03541g	conserved hypothetical protein. Putative cyclin	2178.66	2212.19	2316.54	1983.78	2012.05	1832.98	1306.29	1760.64	1454.27	206.613	223.009	271.464
GECA01s03585g	similar to Saccharomyces cerevisiae YGR082W TOM20 Component of the TOM (translocase of outer membrane) complex responsible for recognition and initial import steps for all mitochondrially directed pro	1250.95	1459.06	1598.49	1696.11	1690.61	1784.22	1539.48	1327.66	1387.64	1091.9	1041.27	977.272
GECA01s03596g	similar to Saccharomyces cerevisiae YDR345C HXT3 Low affinity glucose transporter of the major facilitator superfamily	68.9369	56.8086	66.3404	132.769	264.134	296.892	592.143	524.706	426.776	793.612	710.946	753.019
GECA01s03618g	similar to Saccharomyces cerevisiae YBR072W HSP26 Small heat shock protein (sHSP) with chaperone activity	712.909	575.187	487.444	657.247	660.152	557.927	993.971	1153.99	778.585	478.904	457.755	356.445
GECA01s03629g	similar to Saccharomyces cerevisiae YPR098C Protein of unknown function	458.178	687.134	664.036	641.718	902.244	872.985	681.647	560.787	917.741	275.028	462.786	351.723
GECA01s03651g	similar to Saccharomyces cerevisiae YJR117W STE24 Highly conserved zinc metalloprotease that functions in two steps of a-factor maturation	1876.01	1745.19	1839.21	1784.23	1800.08	1858.32	1951.67	1986.91	1727.69	2417.78	2137.87	2129.23
GECA01s03662g	similar to Saccharomyces cerevisiae YGR149W Putative protein of unknown function	442.205	448.203	534.198	419.66	451.489	443.664	587.903	461.716	485.085	1387.45	1608.01	1803.47
GECA01s03684g	similar to Saccharomyces cerevisiae YBR198C TAF5 Subunit (90 kDa) of TFIID and SAGA complexes	300.969	303.258	282.737	373.074	368.465	363.346	338.233	414.627	383.658	158.722	172.706	153.436
GECA01s03695g	hypothetical protein, no similarity	183.271	210.108	203.128	239.916	250.909	220.398	179.48	155.944	198.444	168.3	134.141	120.389
GECA01s03717g	similar to Saccharomyces cerevisiae YJL060W BNA3 Kynurenine aminotransferase	765.452	785.713	824.833	570.675	511.002	516.811	548.333	504.525	561.522	800.453	513.088	533.487
GECA01s03739g	similar to Saccharomyces cerevisiae YNR026C SEC12 Guanine nucleotide exchange factor (GEF)	361.919	314.954	338.02	483.715	488.961	482.389	528.548	575.464	486.555	264.081	358.827	252.58
GECA01s03849g	similar to Saccharomyces cerevisiae YEL029C BUD16 Putative pyridoxal kinase	272.385	254.803	282.105	230.211	234.745	239.043	250.613	203.644	220.493	298.289	281.696	264.383
GECA01s03860g	similar to Saccharomyces cerevisiae YKL020C SPT23 ER membrane protein involved in regulation of OLE1 transcription	1804.55	1835.42	1861.95	2357.63	2567.13	2481.27	3661.21	3073.63	2926.19	7714.45	7664.47	10780.7
GECA01s03882g	similar to Saccharomyces cerevisiae YCR068W ATG15 Lipase required for intravacuolar lysis of autophagic bodies and Cvt bodies	221.943	163.743	187.017	296.208	307.85	281.593	411.721	426.247	358.669	643.099	492.967	710.529
GECA01s03893g	similar to Saccharomyces cerevisiae YBR281C DUG2 Probable di- and tri-peptidase	652.799	662.071	691.836	904.151	986.37	927.487	918.128	1199.85	1111.28	715.619	843.41	753.019
GECA01s03904g	similar to Saccharomyces cerevisiae YFR015C GSY1 Glycogen synthase with similarity to Gsy2p	803.704	697.994	729.113	818.356	880.202	874.898	965.706	1166.22	846.693	812.768	751.188	592.501
GECA01s03915g	similar to Saccharomyces cerevisiae YLR268W SEC22 R-SNARE protein	374.529	354.218	338.02	315.23	301.238	317.449	345.299	340.631	310.16	621.206	591.896	561.813
GECA01s03926g	similar to Saccharomyces cerevisiae YNL249C MPA43 Putative protein of unknown function	917.618	700.918	615.07	500.408	473.531	496.732	1169.68	842.097	541.923	363.967	331.998	358.805
GECA01s03937g	similar to Saccharomyces cerevisiae YNL247W Cysteinyl-tRNA synthetase	1290.47	1210.94	1277.53	1116.12	1237.28	1259.28	1246.94	1487.28	1424.38	796.348	788.077	778.985
GECA01s03948g	similar to Saccharomyces cerevisiae YLR084C RAX2 N-glycosylated protein involved in the maintenance of bud site selection during bipolar budding	853.305	809.941	873.798	737.607	767.055	669.321	627.003	739.358	630.12	258.608	293.433	271.464
GECA01s03970g	similar to Saccharomyces cerevisiae YOL013C HRD1 Ubiquitin-protein ligase required for endoplasmic reticulum-associated degradation (ERAD) of misfolded proteins and to Yarrowia lipolytica Yali0F02981g	303.07	276.942	291.582	360.263	401.161	377.688	490.39	598.703	495.864	210.718	278.342	214.811
GECA01s03981g	similar to Saccharomyces cerevisiae YML043C RRN11 Component of the core factor (CF) rDNA transcription factor complex	461.962	440.685	396.463	399.861	418.427	397.29	339.646	381.604	474.795	131.356	155.939	75.5379
GECA01s04036g	similar to Saccharomyces cerevisiae YIL105C SLM1 Phosphoinositide PI4,5P(2) binding protein	360.658	389.306	404.045	312.901	444.877	464.222	551.63	443.37	383.168	4405.91	4369.63	6928.24
GECA01s04080g	hypothetical protein, no similarity	416.564	336.257	396.779	592.803	587.047	565.098	596.383	682.484	566.422	503.533	503.028	564.174
GECA01s04091g	similar to Saccharomyces cerevisiae YDR497C ITR1 Myo-inositol transporter with strong similarity to the minor myo-inositol transporter Itr2p	628.419	689.64	729.429	1006.64	1065.35	1262.63	1056.62	806.628	890.792	1698.06	1413.51	1883.73
GECA01s04135g	similar to Saccharomyces cerevisiae YDL063C SYO1 Transport adaptor or symportin, facilitates synchronized nuclear coimport of the two 5S-rRNA binding proteins Rpl5p and Rpl11p	2229.1	2355.89	2111.2	1555.57	1323.24	1293.22	1145.19	855.551	973.109	563.738	761.249	550.01
GECA01s04146g	similar to Saccharomyces cerevisiae YKR053C YSR3 Dihydrosphingosine 1-phosphate phosphatase	380.835	368.421	353.816	312.513	348.995	350.437	230.827	245.23	307.22	333.864	424.22	283.267
GECA01s04157g	similar to Saccharomyces cerevisiae YDR484W VPS52 Component of the GARP (Golgi-associated retrograde protein) complex	340.902	275.271	278.314	440.235	456.265	419.76	411.721	472.113	498.804	220.296	311.877	231.335
GECA01s04168g	similar to Saccharomyces cerevisiae YLR377C FBP1 Fructose-1,6-bisphosphatase	624.636	576.44	551.889	898.328	852.65	795.535	780.573	621.941	979.969	281.869	326.968	266.743
GECA01s04179g	conserved hypothetical protein. Putative Usp-like protein	1626.74	1361.32	1351.13	1663.11	1762.98	1658	2582.44	2465.75	2320.08	1834.89	2129.48	2056.05
GECA01s04190g	conserved hypothetical protein	296.765	252.715	284.316	302.807	302.34	322.708	400.886	365.092	334.659	659.519	697.532	717.61
GECA01s04201g	similar to Saccharomyces cerevisiae YGL029W CGR1 Protein involved in nucleolar integrity and processing of the pre-rRNA for the 60S ribosome subunit	345.946	325.396	331.07	249.622	265.971	229.959	201.15	220.156	222.943	30.1025	57.0098	28.3267
GECA01s04212g	similar to Saccharomyces cerevisiae YJR126C VPS70 Protein of unknown function involved in vacuolar protein sorting	357.715	289.891	310.852	411.119	421.366	404.939	405.597	576.075	493.904	105.359	140.848	87.3407
GECA01s04223g	conserved hypothetical protein	363.6	307.435	368.979	548.547	666.397	596.652	579.895	630.503	587.001	164.196	179.413	290.349
GECA01s04234g	conserved hypothetical protein. Putative molybdopterin biosynthesis MoaE	130.728	102.757	119.097	116.464	120.128	122.39	132.372	148.605	171.005	41.0489	75.4542	37.769
GECA01s04245g	similar to Saccharomyces cerevisiae YHR098C SFB3 Component of the Sec23p-Sfb3p heterodimer of the COPII vesicle coat	253.89	208.438	230.928	291.937	292.789	279.202	261.447	292.93	291.051	102.622	139.171	89.7013
GECA01s04256g	similar to Saccharomyces cerevisiae YIR006C PAN1 Part of actin cytoskeleton-regulatory complex Pan1p-Sla1p-End3p	676.339	601.921	707.315	685.975	800.117	740.077	628.887	771.158	647.759	439.223	415.836	705.807
GECA01s04278g	similar to Saccharomyces cerevisiae YBR082C UBC4 Ubiquitin-conjugating enzyme (E2)	3754.12	4335.42	4043.92	3842.55	3906.91	4032.18	3517.53	3521.89	3152.56	3246.97	3048.35	2877.52
GECA01s04289g	similar to Saccharomyces cerevisiae YPR194C OPT2 Oligopeptide transporter	2783.96	2695.07	2920.56	458.093	459.939	626.771	156.868	223.214	157.775	45.1538	130.787	736.495
GECA01s04300g	conserved hypothetical protein. Putative CoA-transferase family III protein	181.17	232.665	236.93	303.972	358.179	328.923	154.513	210.371	212.653	58.8367	73.7774	61.3746
GECA01s04311g	similar to Saccharomyces cerevisiae YOL147C PEX11 Peroxisomal membrane protein required for medium-chain fatty acid oxidation and peroxisome proliferation	131.989	130.326	150.688	178.967	231.439	304.063	164.877	290.484	244.992	9.57807	23.4746	18.8845
GECA01s04322g	similar to Saccharomyces cerevisiae YPR194C OPT2 Oligopeptide transporter	1304.34	1383.87	1026.38	109.865	135.557	80.7966	51.8184	102.128	52.4283	24.6293	36.8887	11.8028
GECA01s04355g	similar to Saccharomyces cerevisiae YOR188W MSB1 Protein involved in positive regulation of both 1,3-beta-glucan synthesis and the Pkc1p-MAPK pathway	1676.34	1410.61	1293.32	1248.11	1192.09	1057.53	901.64	1160.1	918.231	266.818	268.281	243.138
GECA01s04377g	similar to Saccharomyces cerevisiae YHR021C RPS27B Protein component of the small (40S) ribosomal subunit	1977.31	2121.13	1968.41	1722.12	1625.58	1568.12	1456.1	1128.91	1368.04	348.916	424.22	401.295
GECA01s04388g	similar to Saccharomyces cerevisiae YEL006W YEA6 Putative mitochondrial NAD+ transporter	271.544	268.588	284.632	316.006	312.259	312.19	292.067	302.715	330.25	132.725	159.292	136.912
GECA01s04399g	similar to Saccharomyces cerevisiae YIR001C SGN1 Cytoplasmic RNA-binding protein	1940.32	1835	1789.3	1817.23	1462.11	1513.62	1564.92	1294.03	1631.65	1895.09	1797.49	1595.74
GECA01s04432g	hypothetical protein, no similarity	479.196	480.785	451.115	432.471	555.821	506.293	525.25	482.509	454.216	1030.33	778.016	934.782
GECA01s04443g	hypothetical protein, no similarity	180.749	213.032	224.294	441.4	417.692	413.066	3973.06	592.587	796.715	75617.5	31653.9	52850.6
GECA01s04487g	similar to Saccharomyces cerevisiae YCR105W ADH7 NADPH-dependent medium chain alcohol dehydrogenase with broad substrate specificity	104.246	109.44	110.251	141.698	160.538	188.844	100.339	160.225	97.0169	5321.3	5484.68	4090.85
GECA01s04542g	similar to Saccharomyces cerevisiae YCR012W PGK1 3-phosphoglycerate kinase	4306.04	4029.24	4322.55	2234.56	2255.61	2387.56	3588.19	4060.05	3037.41	1722.68	1970.19	1432.86
GECA01s04553g	similar to Saccharomyces cerevisiae YDR091C RLI1 Essential iron-sulfur protein required for ribosome biogenesis and translation initiation and termination	1935.7	2118.21	2142.8	1546.65	1284.3	1304.22	1492.84	829.255	927.051	1041.27	1321.29	1066.97
GECA01s04564g	similar to Saccharomyces cerevisiae YMR020W FMS1 Polyamine oxidase	500.213	479.114	461.856	456.152	466.919	423.106	519.597	471.501	442.946	667.729	682.441	580.698
GECA01s04575g	conserved hypothetical protein	100.883	83.1244	80.5562	75.7018	78.9831	75.5376	75.8433	67.2699	66.6379	158.722	181.09	127.47
GECA01s04586g	Hypothetical protein, no similarity	17.2342	17.1261	34.7497	175.473	192.131	145.338	1506.03	904.475	1029.95	5893.25	6032.98	3750.93
GECA01s04597g	similar to Saccharomyces cerevisiae YGR003W CUL3 Ubiquitin-protein ligase	754.523	726.816	772.392	961.219	906.653	992.507	1228.57	1188.84	1128.43	940.02	1106.66	816.754
GECA01s04608g	similar to Saccharomyces cerevisiae YDL217C TIM22 Essential core component of the mitochondrial TIM22 complex involved in insertion of polytopic proteins into the inner membrane	390.923	429.406	453.958	457.705	429.448	473.305	366.968	390.166	430.206	76.6246	157.615	94.4224
GECA01s04619g	similar to Saccharomyces cerevisiae YML127W RSC9 Component of the RSC chromatin remodeling complex	704.922	647.869	655.191	712.373	763.014	709.002	670.813	648.849	707.048	585.631	679.088	476.833
GECA01s04641g	Hypothetical protein, no similarity	142.918	117.377	136.156	700.727	1040.01	827.089	1717.54	1835.86	2403.37	7090.51	6157.06	7837.06
GECA01s04652g	Hypothetical protein, no similarity	198.824	238.513	259.991	421.989	418.794	444.62	479.085	506.971	415.507	95.7807	115.696	127.47
GECA01s04663g	Hypothetical protein, no similarity	546.031	735.588	579.373	461.587	491.165	542.628	485.68	430.528	471.855	139.566	241.453	162.879
GECA01s04696g	hypothetical protein, no similarity	1152.59	1346.7	1238.04	1421.64	1410.67	1470.12	1490.96	1347.23	1247.5	901.707	1056.36	1156.67
GECA01s04707g	hypothetical protein, no similarity	70.6183	68.0868	70.7631	97.83	99.1881	87.4898	116.827	91.7317	102.407	93.0441	117.373	75.5379
GECA01s04729g	hypothetical protein, no similarity	196.722	176.274	167.115	270.585	279.196	273.943	355.663	326.565	351.809	270.923	291.756	266.743
GECA01s04740g	similar to Saccharomyces cerevisiae YNL189W SRP1 Karyopherin alpha homolog	1386.31	1568.09	1668.62	1777.63	1870.98	1735.93	1667.61	1665.85	1410.18	1064.53	1004.38	1411.61
GECA01s04762g	similar to Saccharomyces cerevisiae YHR017W YSC83 Non- essential mitochondrial protein of unknown function	282.894	369.674	412.574	335.805	498.879	529.241	355.192	305.772	496.844	176.51	231.393	226.614
GECA01s04795g	similar to Saccharomyces cerevisiae YFR024C-A LSB3 Protein containing a C-terminal SH3 domain	1329.56	1322.89	1343.24	1226.37	1221.12	1156.49	1124.93	1134.42	1148.52	938.651	848.44	705.807
GECA01s04806g	hypothetical protein, no similarity	14.2918	8.35421	6.00223	9.31714	8.81672	7.64938	9.42153	12.2309	10.7797	24.6293	25.1514	21.245
GECA01s04817g	similar to Saccharomyces cerevisiae YJL026W RNR2 Ribonucleotide-diphosphate reductase (RNR)	1158.48	1152.05	1232.98	1514.42	1825.8	1393.62	1321.84	1829.13	1690.94	758.036	813.228	698.726
GECA01s04828g	similar to Saccharomyces cerevisiae YLR351C NIT3 Nit protein_ nitrilase superfamily member	253.049	198.412	234.719	403.743	450.387	414.023	609.102	683.096	587.001	202.508	238.1	276.186
GECA01s04839g	similar to Saccharomyces cerevisiae YNL278W CAF120 Part of the evolutionarily-conserved CCR4-NOT transcriptional regulatory complex	1564.53	1395.15	1313.22	1107.19	1289.81	1037.93	916.243	993.149	991.729	376.281	425.897	550.01
GECA01s04872g	similar to Saccharomyces cerevisiae YNL301C RPL18B Protein component of the large (60S) ribosomal subunit	5177.42	5383.45	5155.6	4349.55	4234.6	3971.94	3973.53	2983.73	3474.97	1264.31	1468.84	1161.4
GECA01s04883g	similar to Saccharomyces cerevisiae YGR078C PAC10 Part of the heteromeric co-chaperone GimC/prefoldin complex, which promotes efficient protein folding	672.556	610.693	651.4	689.857	689.541	686.532	769.268	713.061	742.816	428.277	427.574	335.2
GECA01s04894g	similar to Saccharomyces cerevisiae YGR229C SMI1 Protein involved in the regulation of cell wall synthesis	2804.56	2500.83	2445.12	2058.7	2175.16	2173.86	2353.97	2034.61	1975.13	2789.96	3004.75	2509.28
GECA01s04905g	similar to Saccharomyces cerevisiae YHR151C MTC6 Protein of unknown function	580.499	538.847	624.232	663.07	646.192	718.564	849.822	901.417	864.333	1045.38	1051.33	958.387
GECA01s04916g	similar to Saccharomyces cerevisiae YGR225W AMA1 Activator of meiotic anaphase promoting complex (APC/C)	31.1057	35.5054	30.327	38.4332	37.1037	39.6812	51.3473	44.6428	46.5485	101.254	115.696	94.4224
GECA01s04927g	similar to Saccharomyces cerevisiae YGL160W AIM14 NADPH oxidase localized to the perinuclear ER	213.536	221.804	248.619	321.053	329.525	328.923	316.563	267.245	257.732	268.186	236.423	250.219
GECA01s04938g	similar to Saccharomyces cerevisiae YOL133W HRT1 RING finger containing subunit of Skp1-Cullin-F-box ubiquitin protein ligases (SCF)	172.763	204.26	198.389	234.87	230.337	229.003	324.101	371.819	222.943	680.043	679.088	873.407
GECA01s04949g	similar to Saccharomyces cerevisiae YJL189W RPL39 Ribosomal 60S subunit protein L39	690.21	765.663	738.274	633.178	620.477	581.353	530.432	415.239	377.778	361.23	342.059	422.54
GECA01s04960g	conserved hypothetical protein. Putative MGMT family protein	35.3092	25.4803	29.3793	30.6689	31.9606	25.8167	35.8018	23.2387	26.4592	67.0465	88.8682	80.259
GECA01s04971g	similar to Saccharomyces cerevisiae YDR242W AMD2 Putative amidase	7.1459	6.68337	9.4772	3.88214	3.30627	4.78086	5.65292	2.44618	7.83975	42.4172	21.7979	23.6056
GECA01s04982g	similar to Saccharomyces cerevisiae YDR242W AMD2 Putative amidase. Pseudogene (stop codon)	5.46451	9.18963	6.94995	2.7175	0.734727	3.3466	10.3637	2.44618	3.42989	203.876	137.494	106.225
GECA01s05015g	conserved hypothetical protein. Putative peroxisomal membrane protein PEX17	319.464	312.03	353.5	412.672	476.47	485.736	410.307	432.974	441.966	395.438	296.786	278.546
GECA01s05026g	similar to Saccharomyces cerevisiae YBR247C ENP1 Protein associated with U3 and U14 snoRNAs	3050.04	3307.85	3109.15	2329.67	2052.46	1957.28	1628.98	1137.47	1454.27	607.524	729.39	455.588
GECA01s05037g	similar to Saccharomyces cerevisiae YML093W UTP14 Subunit of U3-containing Small Subunit (SSU) processome complex involved in production of 18S rRNA and assembly of small ribosomal subunit	6329.17	6584.79	6112.16	4717.19	4135.04	3902.14	3012.53	2287.79	3204.5	867.5	1203.91	538.208
GECA01s05048g	conserved hypothetical protein. Putative splicing factor U2AF subunit	492.647	519.214	481.758	539.618	437.53	526.851	594.027	434.197	542.413	1309.46	831.673	809.672
GECA01s05059g	conserved hypothetical protein	285.836	281.119	241.353	264.374	213.805	263.904	237.422	221.991	206.773	249.03	182.767	167.6
GECA01s05070g	similar to Saccharomyces cerevisiae YML129C COX14 Mitochondrial membrane protein	806.646	1043.02	1045.02	994.605	934.572	1078.56	891.748	905.087	861.393	777.192	771.309	639.712
GECA01s05081g	similar to Saccharomyces cerevisiae YBR038W CHS2 Chitin synthase II	466.585	425.647	592.009	639.389	648.396	614.341	455.06	612.768	507.134	188.825	192.827	177.042
GECA01s05092g	similar to Saccharomyces cerevisiae YML004C GLO1 Monomeric glyoxalase I	1848.69	1550.96	1457.28	1611.09	1548.44	1550.91	1992.18	1747.8	1561.58	3553.47	3415.56	3902.01
GECA01s05103g	similar to Saccharomyces cerevisiae YNL323W LEM3 Membrane protein of the plasma membrane and ER	1460.71	1477.02	1414.95	1337.79	1359.98	1394.58	1328.91	1311.15	1262.2	2605.24	2421.24	2419.57
GECA01s05125g	similar to Saccharomyces cerevisiae YPR002W PDH1 Mitochondrial protein that participates in respiration	3593.13	4383.04	3810.15	6961.07	8336.57	8631.85	3834.09	5469.05	5623.06	2145.49	2018.82	1902.61
GECA01s05180g	similar to Saccharomyces cerevisiae YKL220C FRE2 Ferric reductase and cupric reductase	807.907	716.791	764.81	1857.61	1977.15	1923.82	757.02	350.415	902.061	634.889	642.199	625.548
GECA01s05213g	similar to Saccharomyces cerevisiae YKL220C FRE2 Ferric reductase and cupric reductase	2014.72	1362.99	1615.55	4244.35	3905.44	4226.28	1698.23	857.998	2022.66	1658.38	1711.97	1735.01
GECA01s05224g	similar to transposases. Pseudogene (degenerate)	297.606	273.183	260.939	238.364	221.887	216.573	279.348	231.776	227.353	171.037	258.221	221.893
GECA01s05268g	similar to Saccharomyces cerevisiae YKL220C FRE2 Ferric reductase and cupric reductase	1110.56	594.82	605.593	1227.92	1088.5	877.288	388.638	495.351	361.119	42.4172	33.5352	30.6873
GECA01s05279g	similar to Saccharomyces cerevisiae YOR036W PEP12 Target membrane receptor (t-SNARE) for vesicular intermediates traveling between the Golgi apparatus and the vacuole	324.928	296.992	314.327	303.584	278.094	341.354	448.465	425.635	437.556	703.304	715.976	611.385
GECA01s05290g	Hypothetical protein, no similarity	287.097	334.168	333.282	250.786	254.215	234.74	298.662	214.652	279.781	569.211	402.422	637.351
GECA01s05323g	similar to Saccharomyces cerevisiae YDR402C DIT2 N-formyltyrosine oxidase	1224.47	711.779	941.718	649.094	863.304	1395.06	1098.55	1564.94	955.96	998.856	1021.15	741.216
GECA01s05334g	hypothetical protein, no similarity	343.424	350.877	373.402	529.524	587.414	551.233	752.309	792.562	1020.15	2283.69	1946.72	2015.92
GECA01s05345g	similar to Saccharomyces cerevisiae YOR022C Putative carboxylic ester hydrolase	369.065	324.561	370.243	496.914	580.434	568.923	532.787	668.419	719.297	168.3	243.13	143.994
GECA01s05356g	similar to Saccharomyces cerevisiae YPR020W ATP20 Subunit g of the mitochondrial F1F0 ATP synthase	1565.79	1625.73	1710.95	1604.1	1611.62	1590.59	1125.4	1232.26	1208.3	123.147	212.948	153.436
GECA01s05367g	similar to Saccharomyces cerevisiae YML077W BET5 Component of the TRAPP (transport protein particle) complex and to Yarrowia lipolytica YALI0B10318g	184.532	191.311	178.803	180.908	180.375	186.932	174.298	173.679	190.604	102.622	120.727	139.273
GECA01s05378g	similar to Saccharomyces cerevisiae YDR162C NBP2 Protein involved in the HOG (high osmolarity glycerol) pathway	726.36	728.905	734.483	923.562	875.427	922.228	939.326	903.863	1101	280.501	350.443	243.138
GECA01s05400g	similar to Saccharomyces cerevisiae YLR323C CWC24 Essential protein component of a complex containing Cef1p	214.797	242.272	216.08	207.306	193.233	230.438	284.53	215.264	225.883	1592.7	1220.68	1239.29
GECA01s05422g	similar to saccharomyces cerevisiae YJL168C SET2 Histone methyltransferase with a role in transcriptional elongation	521.231	522.556	559.471	625.413	642.151	580.397	634.069	640.899	581.612	611.628	487.937	568.895
GECA01s05433g	similar to Saccharomyces cerevisiae YJR036C HUL4 Protein with similarity to hect domain E3 ubiquitin-protein ligases	282.894	229.741	255.569	286.114	325.851	296.892	334.935	341.854	333.189	255.871	276.665	271.464
GECA01s05444g	similar to Saccharomyces cerevisiae YDR405W MRP20 Mitochondrial ribosomal protein of the large subunit	1314.01	1378.86	1401.05	1292.75	1179.97	1155.53	1209.72	965.018	1109.81	548.687	712.623	575.977
GECA01s05455g	conserved hypothetical protein. Pseudogene (no start)	1162.26	1034.25	1111.99	1365.35	1438.23	1393.62	1244.58	1405.33	1457.7	459.748	560.038	424.901
GECA01s05466g	similar to Saccharomyces cerevisiae YJR142W Putative protein of unknown function	194.2	172.932	199.653	222.447	213.805	196.972	213.398	192.637	219.023	68.4148	93.8985	59.014
GECA01s05477g	similar to Saccharomyces cerevisiae YJR143C PMT4 Protein O-mannosyltransferase and to Yarrowia lipolytica YALI0E05929g	941.998	851.712	881.38	899.104	1087.03	1054.18	720.276	1023.11	624.73	194.298	159.292	153.436
GECA01s05488g	similar to Saccharomyces cerevisiae YOR084W LPX1 Oleic acid-inducible, peroxisomal matrix localized lipase	1147.97	1152.46	1275.95	802.439	776.606	943.264	590.259	783.389	650.699	121.778	103.959	113.307
GECA01s05499g	conserved hypothetical protein	556.119	508.771	585.691	739.16	872.12	907.408	1163.56	1401.66	1040.24	1183.58	1378.3	1543.81
GECA01s05521g	hypothetical protein, no similarity	115.595	99.8328	101.722	134.322	135.924	137.689	187.017	207.314	167.085	218.927	313.554	311.594
GECA01s05532g	NUJM subunit of mitochondrial NADH:ubiquinone oxidoreductase (complex I), putative	895.34	884.711	845.998	575.334	506.227	593.783	520.539	451.32	461.565	262.713	328.645	325.757
GECA01s05543g	similar to Saccharomyces cerevisiae YHR202W Putative protein of unknown function	236.655	219.716	266.625	290.773	318.137	327.489	573.3	511.863	382.188	1561.23	1364.88	1890.81
GECA01s05554g	similar to Saccharomyces cerevisiae YHR203C RPS4B Protein component of the small (40S) ribosomal subunit	8393.49	8519.62	8513.69	7863.28	7648.14	7364.92	7393.54	6471.37	6511.4	3758.71	4399.82	4614.89
GECA01s05565g	similar to Saccharomyces cerevisiae YKL189W HYM1 Component of the RAM signaling network that is involved in regulation of Ace2p activity and cellular morphogenesis	124.843	127.819	131.101	149.463	152.823	155.378	186.075	187.744	163.165	157.354	135.818	195.926
GECA01s05576g	similar to Saccharomyces cerevisiae YLR417W VPS36 Component of the ESCRT-II complex	165.196	160.819	173.749	254.669	558.76	590.436	385.34	837.205	371.898	224.401	281.696	262.022
GECA01s05587g	conserved hypothetical protein	1414.47	1572.68	1564.37	1574.99	1523.82	1426.61	1421.71	1251.83	1548.84	547.318	658.966	526.405
GECA01s05598g	similar to Saccharomyces cerevisiae YHR207C SET5 Zinc-finger protein of unknown function	3481.74	3188.38	3097.47	3578.56	3435.58	3581.82	3516.11	3592.83	4402.02	3025.3	3237.82	1678.36
GECA01s05609g	similar to Saccharomyces cerevisiae YOR161C PNS1 Protein of unknown function	623.795	511.695	539.569	641.33	692.847	692.747	827.21	854.94	707.048	270.923	370.564	228.974
GECA01s05631g	similar to Saccharomyces cerevisiae YHR205W SCH9 Protein kinase involved in transcriptional activation of osmostress-responsive genes	1769.66	1845.44	1780.13	2092.09	2161.93	2168.12	2495.76	2736.05	2500.39	2144.12	1918.21	1751.54
GECA01s05642g	conserved hypothetical protein. Putative NADH:ubiquinone oxidoreductase intermediate-associated protein	289.199	276.107	302.007	510.114	589.251	500.078	687.3	646.403	707.538	892.129	826.642	828.557
GECA01s05653g	similar to Saccharomyces cerevisiae YHR204W MNL1 Alpha-1,2-specific exomannosidase of the endoplasmic reticulum and to Yarrowia lipolytica YALI0D12925g	324.088	289.473	274.839	395.59	385.364	378.166	447.051	503.913	460.585	191.561	244.807	207.729
GECA01s05675g	similar to Saccharomyces cerevisiae YGL028C SCW11 Cell wall protein with similarity to glucanases	42.4551	26.3158	31.2748	42.3154	38.9405	27.729	48.0498	59.9314	52.9183	1.3683	8.3838	7.08168
GECA01s05686g	similar to Saccharomyces cerevisiae YBL061C SKT5 Activator of Chs3p (chitin synthase III)	693.573	667.919	661.825	734.113	792.035	730.038	777.276	825.586	703.618	1078.22	1470.52	1331.36
GECA01s05702g	hypothetical protein, no similarity	141.237	137.009	138.367	205.754	202.05	187.888	241.191	319.226	214.123	49.2587	67.0704	47.2112
GECA01s05719g	similar to Saccharomyces cerevisiae YDR069C DOA4 Ubiquitin isopeptidase	668.352	709.272	709.527	878.141	970.574	951.392	806.012	1046.97	947.63	515.848	546.624	453.228
GECA01s05746g	similar to Saccharomyces cerevisiae YJR090C GRR1 F-box protein component of the SCF ubiquitin-ligase complex, partial	345.946	281.119	333.913	461.199	465.817	454.182	502.638	649.461	594.351	524.057	435.957	516.963
GECA01s05779g	hypothetical protein, no similarity	68.5166	59.3149	68.5518	88.5129	117.924	127.171	139.439	169.398	134.746	39.6806	60.3633	37.769
GECA01s05840g	similar to Saccharomyces cerevisiae YFL008W SMC1 Subunit of the multiprotein cohesin complex	1638.51	1447.78	1497.71	1546.26	1643.95	1579.6	1227.62	1745.35	1406.75	212.086	318.584	153.436
GECA01s05851g	similar to Saccharomyces cerevisiae YAR007C RFA1 Subunit of heterotrimeric Replication Protein A (RPA)	691.051	605.68	651.716	595.133	600.272	563.186	628.887	771.77	585.041	348.916	357.15	299.791
GECA01s05862g	similar to Saccharomyces cerevisiae YGL016W KAP122 Karyopherin beta	313.999	269.423	323.804	349.393	365.894	319.84	310.439	397.504	337.109	73.888	107.313	94.4224
GECA01s05873g	similar to Saccharomyces cerevisiae YLL029W FRA1 Protein involved in negative regulation of transcription of iron regulon	3298.46	2918.96	3047.87	1728.33	1820.29	1540.87	1654.42	1947.77	1658.11	487.113	655.613	474.473
GECA01s05895g	similar to Saccharomyces cerevisiae YIL166C Putative protein with similarity to the allantoate permease (Dal5p) subfamily of the major facilitator superfamily	31.526	22.1387	14.5317	3.10571	2.93891	0.478086	7.53722	4.28081	8.32974	23.261	51.9795	18.8845
GECA01s05906g	similar to Saccharomyces cerevisiae YCR033W SNT1 Subunit of the Set3C deacetylase complex that interacts directly with the Set3C subunit, Sif2p	2280.8	2250.21	2413.53	2862.3	3111.2	2936.41	3236.29	3557.36	3463.7	2454.72	2469.87	2277.94
GECA01s05917g	similar to Saccharomyces cerevisiae YOR020C HSP10 Mitochondrial matrix co-chaperonin that inhibits the ATPase activity of Hsp60p, a mitochondrial chaperonin	1116.02	1032.16	1087.67	1188.32	1290.91	1287.96	1032.13	1183.95	1401.36	106.727	214.625	113.307
GECA01s05928g	conserved hypothetical protein	478.775	519.632	569.58	818.744	946.695	951.392	1246.94	1499.51	1297.97	1481.86	1846.11	1753.9
GECA01s05950g	similar to Saccharomyces cerevisiae YKL046C DCW1 Putative mannosidase	588.066	536.758	739.538	130.052	102.494	199.84	48.0498	25.0733	33.8089	38.3123	28.5049	21.245
GECA01s05961g	hypothetical protein, no similarity	171.502	151.629	153.847	317.559	373.608	298.804	315.15	446.428	445.886	166.932	147.555	193.566
GECA01s05972g	similar to Saccharomyces cerevisiae YDR450W RPS18A Protein component of the small (40S) ribosomal subunit	14399.8	14831.6	14547.5	13241.2	11860.7	12954.2	10195	9446.54	9691.89	3452.21	3921.94	3429.89
GECA01s05983g	conserved hypothetical protein	147.122	157.477	144.369	204.589	204.989	182.629	147.918	152.886	162.185	75.2563	93.8985	87.3407
GECA01s05994g	similar to Saccharomyces cerevisiae YKL053C-A MDM35 Mitochondrial intermembrane space protein	269.022	252.297	232.191	201.095	210.499	230.916	133.786	133.928	163.655	13.683	23.4746	11.8028
GECA01s06016g	similar to Saccharomyces cerevisiae YNL122C Putative protein of unknown function	264.398	317.878	303.586	332.7	287.645	287.33	224.232	221.379	240.582	45.1538	51.9795	51.9323
GECA01s06027g	conserved hypothetical protein	219.001	198.83	183.542	254.669	256.052	254.342	231.77	253.791	249.402	41.0489	57.0098	75.5379
GECA01s06038g	similar to Saccharomyces cerevisiae YDR242W AMD2 Putative amidase	269.443	268.17	304.85	378.121	414.018	389.162	407.01	416.462	445.886	179.247	191.151	151.076
GECA01s06060g	conserved hypothetical protein. Putative monooxygenase	71.8794	179.616	107.724	201.483	247.603	288.764	383.927	181.629	127.886	1862.25	1904.8	1914.41
GECA01s06071g	hypothetical protein, no similarity	12.1901	7.10108	16.1112	12.0346	19.8376	13.3864	17.9009	18.9579	14.2095	15.0513	13.4141	23.6056
GECA01s06082g	similar to Saccharomyces cerevisiae YCR073C SSK22 MAP kinase kinase kinase of the HOG1 mitogen-activated signaling pathway	1121.49	1066	1026.38	1273.73	1374.67	1394.58	1636.52	1580.23	1336.19	1079.59	949.046	1317.19
GECA01s06104g	similar to Saccharomyces cerevisiae YOL086C ADH1 Alcohol dehydrogenase	505.678	593.149	692.468	256.998	308.585	373.863	320.803	357.754	439.516	138.198	544.947	254.94
GECA01s06126g	conserved hypothetical protein. Putative transcription factor	785.209	721.804	806.51	618.425	648.029	695.615	1185.7	550.39	664.419	1901.93	1395.06	2261.42
GECA01s06159g	similar to Saccharomyces cerevisiae YJR096W Putative xylose and arabinose reductase	2.52208	5.01253	5.05451	8.92893	4.40836	6.21512	8.47937	14.0655	14.2095	21.8927	21.7979	18.8845
GECA01s06181g	similar to Saccharomyces cerevisiae YML123C PHO84 High-affinity inorganic phosphate (Pi) transporter and low-affinity manganese transporter	224.045	300.752	240.721	359.098	289.85	326.055	1712.36	1012.72	874.622	11278.9	11192.4	8323.33
GECA01s06192g	similar to Saccharomyces cerevisiae YNL124W NAF1 RNA-binding protein required for the assembly of box H/ACA snoRNPs and thus for pre-rRNA processing	1619.18	1558.48	1519.2	1284.99	1067.19	969.559	848.408	653.13	692.838	405.016	390.685	292.709
GECA01s06203g	hypothetical protein, no similarity	3241.72	2988.3	3108.52	3549.06	4015.65	3432.66	2887.23	3346.37	2612.6	685.516	887.006	734.134
GECA01s06214g	similar to Saccharomyces cerevisiae YHR124W NDT80 Meiosis-specific transcription factor required for exit from pachytene and for full meiotic recombination	332.915	324.979	291.266	375.403	384.262	376.732	426.324	481.286	403.257	541.845	556.684	476.833
GECA01s06225g	similar to Saccharomyces cerevisiae YDR378C LSM6 Lsm (Like Sm) protein	189.997	176.274	183.542	190.225	184.049	191.713	174.769	203.033	166.595	32.8391	43.5957	47.2112
GECA01s06247g	similar to Saccharomyces cerevisiae YNL132W KRE33 Essential protein, required for biogenesis of the small ribosomal subunit	414.462	445.697	444.165	474.398	487.491	475.696	389.109	502.69	440.006	114.937	162.646	118.028
GECA01s06258g	similar to Saccharomyces cerevisiae YDL052C SLC1 1-acyl-sn-glycerol-3-phosphate acyltransferase	332.495	305.346	301.059	297.76	290.952	313.146	251.084	227.495	224.903	56.1001	80.4844	68.4562
GECA01s06269g	similar to Saccharomyces cerevisiae YNL129W NRK1 Nicotinamide riboside kinase	231.611	215.956	229.664	254.669	253.113	250.039	342.001	317.392	318.98	332.496	402.422	354.084
GECA01s06280g	similar to Saccharomyces cerevisiae YHR122W CIA2 Component of cytosolic iron-sulfur protein assembly (CIA) machinery	663.308	659.147	628.023	836.214	817.383	745.814	967.12	969.91	1082.87	841.502	965.813	675.12
GECA01s06302g	conserved hypothetical protein	223.204	242.69	230.928	184.79	167.885	153.944	128.133	129.036	168.555	13.683	28.5049	11.8028
GECA01s06313g	similar to Saccharomyces cerevisiae YBR078W ECM33 GPI-anchored protein of unknown function	1224.47	1177.53	1198.87	973.642	1085.56	1061.35	656.68	941.168	731.057	179.247	221.332	146.355
GECA01s06324g	similar to Saccharomyces cerevisiae YCL045C EMC1 Member of a transmembrane complex required for efficient folding of proteins in the ER	1240.86	1146.2	1315.12	1177.84	1278.06	1332.43	1241.76	1420.01	1274.45	963.281	1188.82	802.59
GECA01s06335g	similar to Saccharomyces cerevisiae YCL044C MGR1 Subunit of the mitochondrial (mt) i-AAA protease supercomplex	252.208	271.93	240.721	375.403	388.67	353.784	387.225	396.893	443.436	269.554	293.433	290.349
GECA01s06346g	conserved hypothetical protein. Putative protein kinase	565.367	582.288	551.257	901.046	1004.74	908.364	1016.11	1243.27	1406.26	1340.93	1287.75	1272.34
GECA01s06357g	similar to Saccharomyces cerevisiae YBR022W POA1 Phosphatase that is highly specific for ADP-ribose 1''-phosphate	25.6412	27.9866	36.0134	31.4454	26.4502	33.9441	22.6117	18.3463	28.9091	8.20978	15.0908	14.1634
GECA01s06368g	conserved hypothetical protein	270.704	286.967	270.416	365.31	432.019	437.927	401.828	516.144	463.035	95.7807	144.201	125.11
GECA01s06445g	similar to Saccharomyces cerevisiae YNL111C CYB5 Cytochrome b5, involved in the sterol and lipid biosynthesis pathways	992.86	1042.19	1034.28	954.231	848.242	874.898	936.029	800.512	900.101	422.804	653.936	424.901
GECA01s06467g	similar to Saccharomyces cerevisiae YMR173W DDR48 DNA damage-responsive protein	4689.81	4714.28	5591.23	3887.97	3752.62	4591.06	2057.66	3980.55	2313.71	964.649	771.309	972.551
GECA01s06478g	similar to Saccharomyces cerevisiae YMR176W ECM5 Non-essential protein of unknown function	1363.61	1223.89	1232.04	1428.63	1435.29	1454.34	1539.48	1472.6	1324.43	762.141	935.632	901.734
GECA01s06489g	similar to Saccharomyces cerevisiae YMR177W MMT1 Putative metal transporter involved in mitochondrial iron accumulation	205.129	178.362	213.869	219.341	239.888	259.123	255.794	266.634	275.371	169.669	159.292	148.715
GECA01s06500g	similar to Saccharomyces cerevisiae YPL225W Protein of unknown function that may interact with ribosomes	4212.3	3873.85	4037.92	3399.2	3284.23	3188.36	3284.82	3476.63	3016.34	1152.11	1229.06	960.748
GECA01s06511g	similar to Saccharomyces cerevisiae YPL226W NEW1 ATP binding cassette protein that cosediments with polysomes and is required for biogenesis of the small ribosomal subunit	12190.5	14816.6	13484.5	9286.48	8221.96	8009.86	6262.96	3897.99	12835.6	1340.93	1710.29	866.326
GECA01s06544g	conserved hypothetical protein. Putative protein kinase	2585.14	2897.24	2665.94	3788.58	3632.12	3504.85	6692.58	4634.29	7114.57	9345.46	11190.7	9220.35
GECA01s06599g	hypothetical protein, no similarity	5.46451	6.26566	6.63404	8.1525	4.041	6.21512	4.23969	5.5039	1.46995	6.84148	8.3838	9.44224
GECA01s06665g	similar to Saccharomyces cerevisiae YDL047W SIT4 Type 2A-related serine-threonine phosphatase that functions in the G1/S transition of the mitotic cycle	446.829	436.925	456.801	517.878	511.737	566.532	580.837	669.642	553.192	432.382	454.402	306.873
GECA01s06676g	similar to Saccharomyces cerevisiae YBR023C CHS3 Chitin synthase III	6654.52	6040.09	5747.29	3461.32	3782.74	3381.98	2973.9	2449.24	2448.45	1343.67	1609.69	1685.44
GECA01s06687g	similar to Saccharomyces cerevisiae YBR023C CHS3 Chitin synthase III	6445.18	6002.5	6147.55	4622.86	5005.32	4484.45	4465.8	3986.66	3561.7	1773.31	2439.68	2454.98
GECA01s06709g	similar to Saccharomyces cerevisiae YOR120W GCY1 Glycerol dehydrogenase, involved in an alternative pathway for glycerol catabolism used under microaerobic conditions	524.593	503.341	605.593	428.977	562.801	556.014	523.837	676.369	683.528	217.559	422.543	247.859
GECA01s06720g	similar to Saccharomyces cerevisiae YJR096W Putative xylose and arabinose reductase	143.759	122.807	142.158	114.911	146.211	160.637	156.397	222.602	199.424	154.617	165.999	177.042
GECA01s06764g	similar to Saccharomyces cerevisiae YMR240C CUS1 Protein required for assembly of U2 snRNP into the spliceosome	761.249	754.385	676.988	745.372	760.075	705.655	780.573	729.573	804.064	467.957	588.543	460.309
GECA01s06775g	conserved hypothetical protein	242.54	228.488	245.144	269.033	263.032	266.294	258.621	338.184	289.091	134.093	164.322	118.028
GECA01s06786g	similar to Saccharomyces cerevisiae YOR308C SNU66 Component of the U4/U6.U5 snRNP complex involved in pre-mRNA splicing via spliceosome	1178.65	1119.05	1004.9	1198.03	1169.68	1161.27	1098.55	1320.94	1316.59	465.221	586.866	276.186
GECA01s06797g	similar to Saccharomyces cerevisiae YOR307C SLY41 Protein involved in ER-to-Golgi transport	1794.88	1761.49	1784.24	1588.18	1526.76	1408.92	1270.96	1128.91	1284.74	337.969	511.412	375.329
GECA01s06808g	similar to Saccharomyces cerevisiae YMR241W YHM2 Carrier protein that exports citrate from and imports oxoglutarate into the mitochondrion	74.4015	60.1503	107.408	48.5268	71.6358	91.7926	109.761	90.5087	55.3682	227.137	264.928	358.805
GECA01s06819g	similar to Saccharomyces cerevisiae YMR268C PRP24 Splicing factor that reanneals U4 and U6 snRNPs during spliceosome recycling	866.756	728.069	843.787	1055.55	1118.25	1008.28	1406.63	1327.66	1177.92	953.702	954.076	837.999
GECA01s06830g	similar to Saccharomyces cerevisiae YML104C MDM1 Intermediate filament protein	427.493	361.737	382.247	485.656	485.287	479.999	547.391	710.615	534.083	644.468	751.188	856.883
GECA01s06841g	similar to Saccharomyces cerevisiae YIL042C PKP1 Mitochondrial protein kinase involved in negative regulation of pyruvate dehydrogenase complex activity	1099.21	1043.44	1116.73	1343.22	1321.04	1402.7	1898.91	1692.14	1770.31	849.712	1042.94	925.34
GECA01s06852g	conserved hypothetical protein	443.046	403.508	385.09	349.393	376.18	392.987	475.316	451.932	393.458	570.58	578.482	531.126
GECA01s06863g	similar to Saccharomyces cerevisiae YGR212W SLI1 N-acetyltransferase	278.69	214.703	258.096	274.468	268.175	252.908	280.761	283.145	233.233	370.808	321.938	439.064
GECA01s06874g	similar to Saccharomyces cerevisiae YGR212W SLI1 N-acetyltransferase	171.081	149.123	162.692	204.201	209.764	166.852	297.249	245.23	204.324	324.286	372.241	514.602
GECA01s06885g	similar to Saccharomyces cerevisiae YGR212W SLI1 N-acetyltransferase	273.646	256.474	301.691	275.244	263.399	233.306	230.356	247.064	254.792	88.9393	98.9288	101.504
GECA01s06896g	similar to Saccharomyces cerevisiae YOR079C ATX2 Golgi membrane protein involved in manganese homeostasis	136.192	143.275	153.215	152.18	160.17	146.772	140.381	123.532	124.946	51.9953	62.0401	73.1774
GECA01s06907g	similar to Saccharomyces cerevisiae YKR088C TVP38 Integral membrane protein localized to late Golgi vesicles along with the v-SNARE Tlg2p	303.07	319.966	281.473	305.136	317.035	363.346	296.778	358.977	354.749	129.988	202.888	80.259
GECA01s06918g	similar to Saccharomyces cerevisiae YKL216W URA1 Dihydroorotate dehydrogenase	1074.83	1086.46	1119.26	1097.09	1139.56	1153.14	1058.98	1090.38	1023.09	682.78	744.481	580.698
GECA01s06940g	similar to Saccharomyces cerevisiae YBR233W PBP2 RNA binding protein with similarity to mammalian heterogeneous nuclear RNP K protein	1139.14	1193.4	1296.48	1331.58	1282.47	1242.07	1331.26	1221.26	1359.22	2837.85	2734.79	2827.95
GECA01s06951g	similar to Saccharomyces cerevisiae YNL094W APP1 Phosphatidate phosphatase, converts phosphatidate to diacylglycerol	377.051	337.928	404.992	447.999	463.612	464.7	470.605	465.386	449.806	331.128	348.766	427.261
GECA01s06962g	similar to Saccharomyces cerevisiae YKL117W SBA1 Co-chaperone that binds to and regulates Hsp90 family chaperones	3000.86	2346.7	2182.6	3551.77	3304.07	3119.99	4161.96	4634.9	4347.14	2037.39	2721.38	2268.5
GECA01s06973g	similar to Saccharomyces cerevisiae YOR090C PTC5 Mitochondrial type 2C protein phosphatase (PP2C) involved in regulation of pyruvate dehydrogenase activity	430.015	353.801	412.574	512.831	595.863	618.644	656.68	829.255	768.786	254.503	353.796	236.056
GECA01s06984g	hypothetical protein, no similarity	211.435	203.425	172.801	288.831	283.972	252.908	350.481	373.654	303.79	36.944	48.626	35.4084
GECA01s06995g	similar to Saccharomyces cerevisiae YMR099C Glucose-6-phosphate 1-epimerase (hexose-6-phosphate mutarotase)	791.934	683.374	695.627	789.24	807.832	824.221	933.202	1000.49	869.232	321.55	424.22	439.064
GECA01s07006g	similar to Saccharomyces cerevisiae YOR089C YPT51 Rab family GTPase	594.371	563.074	587.902	607.555	578.965	630.118	801.301	815.801	751.146	848.344	975.874	875.768
GECA01s07028g	similar to Saccharomyces cerevisiae YKL116C PRR1 Serine/threonine protein kinase that inhibits pheromone induced signalling downstream of MAPK	1320.31	1261.49	1365.98	1778.02	1980.46	2007.01	2410.03	2392.36	2257.85	1416.19	1433.63	1274.7
GECA01s07039g	similar to Saccharomyces cerevisiae YOR120W GCY1 Glycerol dehydrogenase, involved in an alternative pathway for glycerol catabolism used under microaerobic conditions	10.929	12.949	9.1613	9.70536	12.4904	15.2988	11.7769	15.9002	11.2696	6.84148	8.3838	9.44224
GECA01s07050g	conserved hypothetical protein	806.646	828.738	810.301	812.533	746.115	741.512	807.425	800.512	778.095	383.123	360.503	420.18
GECA01s07072g	conserved hypothetical protein	4354.8	4738.93	7112.32	6305.38	7217.95	7592.01	13521.3	5123.52	7331.64	65534.5	59981	66079.2
GECA01s07116g	similar to Saccharomyces cerevisiae YMR074C Protein with homology to human PDCD5, which is involved in programmed cell death	420.768	408.103	435.319	520.595	470.225	574.66	443.754	617.049	509.094	106.727	124.08	141.634
GECA01s07138g	similar to Saccharomyces cerevisiae YFR021W ATG18 Phosphoinositide binding protein required for vesicle formation in autophagy and the cytoplasm-to-vacuole targeting (Cvt) pathway	286.256	261.904	283.052	462.363	558.392	658.803	758.904	1143.59	937.34	483.009	677.411	665.678
GECA01s07149g	conserved hypothetical protein. Putative transcription factor	1079.03	868.002	777.762	987.617	1485.98	1542.78	2767.57	1710.49	1753.65	5337.72	4745.23	7197.35
GECA01s07215g	similar to Saccharomyces cerevisiae YGL216W KIP3 Kinesin-related motor protein involved in mitotic spindle positioning	756.625	674.602	692.783	772.547	782.484	819.918	607.688	826.809	696.758	421.435	444.341	424.901
GECA01s07226g	similar to Saccharomyces cerevisiae YER152C Protein with 2-aminoadipate transaminase activity	197.143	193.818	195.23	276.02	310.789	296.892	300.547	315.557	306.73	387.228	435.957	377.69
GECA01s07237g	similar to transposases	228.669	152.882	175.328	440.235	454.061	430.756	2198.51	1040.85	851.103	4876.61	6534.33	5025.63
GECA01s07259g	similar to Saccharomyces cerevisiae YFL025C BST1 GPI inositol deacylase of the ER that negatively regulates COPII vesicle formation	732.665	766.081	883.907	653.365	707.542	643.504	598.738	648.849	575.732	342.074	380.624	323.397
GECA01s07270g	similar to Saccharomyces cerevisiae YJR096W Putative xylose and arabinose reductase	7.1459	4.59482	5.37041	5.435	7.34727	3.82469	13.1901	17.7348	12.7396	57.4684	41.919	37.769
GECA01s07303g	similar to Saccharomyces cerevisiae YJR096W Putative xylose and arabinose reductase	108.87	121.136	132.997	96.2772	87.7998	136.733	81.9673	119.251	114.166	62.9416	46.9493	59.014
GECA01s07336g	similar to Saccharomyces cerevisiae YOL119C MCH4 Protein with similarity to mammalian monocarboxylate permeases	381.675	401.002	510.821	299.313	312.626	252.43	362.258	514.921	492.434	506.27	744.481	490.996
GECA01s07369g	similar to Saccharomyces cerevisiae YOR389W Putative protein of unknown function	469.948	432.33	485.549	373.85	454.796	383.425	422.084	664.138	570.342	129.988	228.039	99.1435
GECA01s07380g	conserved hypothetical protein	477.935	377.61	462.803	889.787	1137.36	685.098	810.251	1413.89	1212.22	236.715	256.544	252.58
GECA01s07402g	similar to Saccharomyces cerevisiae YKR050W TRK2 Component of the Trk1p-Trk2p potassium transport system	106.768	115.706	139.315	62.1143	64.2886	56.4142	126.248	85.6163	80.3574	176.51	194.504	198.287
GECA01s07413g	similar to Saccharomyces cerevisiae YER051W JHD1 JmjC domain family histone demethylase specific for H3-K36	112.653	104.428	151.635	184.79	197.274	185.497	204.447	240.337	225.883	79.3612	174.383	106.225
GECA01s07424g	similar to Saccharomyces cerevisiae YNL224C SQS1 Protein of unknown function	1257.26	1099.41	1152.11	1373.11	1448.15	1657.05	3806.77	2064.58	2077.53	6945.47	5506.48	5969.86
GECA01s07446g	similar to Saccharomyces cerevisiae YNL223W ATG4 Conserved cysteine protease required for autophagy	425.812	426.065	453.326	641.718	633.702	655.934	1219.15	901.417	823.174	1930.67	1527.53	1704.32
GECA01s07457g	similar to Saccharomyces cerevisiae YMR235C RNA1 GTPase activating protein (GAP) for Gsp1p	1726.79	1605.68	1433.27	1343.61	1195.77	1254.98	1057.57	965.63	1051.02	454.274	526.502	375.329
GECA01s07468g	similar to Saccharomyces cerevisiae YKR031C SPO14 Phospholipase D	788.992	586.883	624.232	1056.33	1119.36	1138.8	1502.26	1454.25	1094.14	1143.9	1170.38	991.435
GECA01s07484g	conserved hypothetical protein. Putative dynein light chain protein	205.97	170.426	189.228	243.799	242.092	251.951	275.58	395.67	259.202	98.5173	110.666	125.11
GECA01s07492g	similar to Saccharomyces cerevisiae YOR070C GYP1 Cis-golgi GTPase-activating protein	747.377	668.337	746.172	1054	1071.97	1040.79	1197.48	1320.94	1340.6	347.547	425.897	273.825
GECA01s07501g	hypothetical protein, no similarity	68.0962	71.8462	75.1858	85.0189	71.6358	83.6651	69.7193	80.7239	89.6672	42.4172	41.919	33.0478
GECA01s07512g	similar to Saccharomyces cerevisiae YIL068C SEC6 Essential 88kDa subunit of the exocyst complex and to Yarrowia lipolytica YALI0D08492g	1061.8	902.672	1013.43	1317.99	1298.63	1384.06	1388.73	1823.02	1506.21	509.006	586.866	375.329
GECA01s07523g	conserved hypothetical protein. Putative NADH-ubiquinone oxidoreductase complex 1/LYR family protein	22.6987	19.6324	26.5362	30.2807	32.6953	32.0318	44.2812	50.7582	34.7889	46.5221	48.626	37.769
GECA01s07534g	similar to Saccharomyces cerevisiae YER074W RPS24A Protein component of the small (40S) ribosomal subunit	13742.8	14033.8	13333.5	11733.4	10239.9	11080.1	9411.16	8570.8	8798.16	3255.18	3693.9	3524.32
GECA01s07545g	similar to Saccharomyces cerevisiae YOR228C MCP1 Protein of unknown function	99.2019	90.6432	98.5629	79.1957	65.758	89.4021	99.8682	91.7317	101.917	102.622	135.818	103.865
GECA01s07556g	similar to Saccharomyces cerevisiae YOR211C MGM1 Mitochondrial GTPase	546.451	456.558	459.328	732.172	758.605	726.691	1085.83	1196.18	1056.41	1506.49	1306.2	1201.53
GECA01s07561g	similar to Saccharomyces cerevisiae YER074W-A YOS1 Integral membrane protein required for ER to Golgi transport	46.6585	58.4795	55.2837	53.9618	65.0233	82.2308	62.6532	75.22	73.9877	13.683	25.1514	9.44224
GECA01s07578g	similar to Saccharomyces cerevisiae YOL125W TRM13 2'-O-methyltransferase responsible for modification of tRNA at position 4	357.715	420.217	381.931	269.809	238.419	285.896	159.224	154.721	199.914	57.4684	68.7471	11.8028
GECA01s07589g	hypothetical protein, no similarity	47.0789	44.695	47.7019	71.4314	64.6559	48.7648	47.1076	64.2122	62.718	27.3659	30.1817	21.245
GECA01s07605g	similar to Saccharomyces cerevisiae YAL038W CDC19 Pyruvate kinase	2100.9	2192.14	2402.79	2587.06	3074.83	3174.01	2930.57	3381.23	3296.62	1978.56	2137.87	1506.04
GECA01s07622g	similar to Saccharomyces cerevisiae YDR400W URH1 Uridine nucleosidase	92.4764	73.0993	79.2926	97.4418	101.392	116.175	114.472	135.763	148.955	139.566	165.999	99.1435
GECA01s07633g	similar to Saccharomyces cerevisiae YDR258C HSP78 Oligomeric mitochondrial matrix chaperone that cooperates with Ssc1p in mitochondrial thermotolerance after heat shock	4847.02	4562.23	5236.47	4573.17	5281.95	6069.3	6232.34	7936.02	6421.25	2616.18	3091.94	2558.85
GECA01s07644g	similar to Saccharomyces cerevisiae YNL294C RIM21 pH sensor molecule, component of the RIM101 pathway , has a role in cell wall construction and alkaline pH response	417.825	415.622	340.547	529.913	612.027	492.429	645.375	725.292	746.246	264.081	261.574	257.301
GECA01s07655g	similar to Saccharomyces cerevisiae YDR293C SSD1 Translational repressor with a role in cell wall polar growth and integrity	1547.72	1255.64	1335.97	1833.54	1995.52	1938.64	2339.37	2736.05	2398.96	2063.39	1894.74	1860.12
GECA01s07677g	conserved hypothetical protein	277.429	239.348	248.303	375.015	375.445	362.867	372.15	415.239	401.297	292.815	444.341	406.016
GECA01s07699g	hypothetical protein, no similarity	313.999	371.345	285.264	178.19	146.578	203.187	86.678	107.02	120.536	49.2587	55.3331	51.9323
GECA01s07754g	similar to Saccharomyces cerevisiae YDR541C Putative dihydrokaempferol 4-reductase	894.919	763.992	818.514	444.894	467.653	550.755	459.299	421.966	439.026	76.6246	150.908	99.1435
GECA01s07776g	similar to Saccharomyces cerevisiae YLR262C-A TMA7 Protein of unknown that associates with ribosomes	645.233	683.374	686.465	570.675	537.82	603.823	388.167	580.968	438.046	65.6782	63.7169	23.6056
GECA01s07809g	similar to Saccharomyces cerevisiae YOR294W RRS1 Essential protein that binds ribosomal protein L11	1258.1	1417.29	1203.6	955.007	783.953	743.902	610.515	468.443	537.023	551.423	523.149	391.853
GECA01s07820g	conserved hypothetical protein	90.3747	94.4026	106.145	77.2547	67.5948	62.6293	138.025	102.128	59.7781	236.715	224.686	181.763
GECA01s07853g	similar to Saccharomyces cerevisiae YHR099W TRA1 Subunit of SAGA and NuA4 histone acetyltransferase complexes	9243.44	8717.62	9126.86	10087.4	10375.4	10236.8	10409.4	12098.2	11556.8	8447.86	9901.26	8106.16
GECA01s07864g	similar to Saccharomyces cerevisiae YBR132C AGP2 High affinity polyamine permease	2401.02	2230.99	2059.08	2682.56	2404.03	2281.91	1325.14	1516.63	1367.06	2094.86	1956.78	1652.39
GECA01s07886g	conserved hypothetical protein. Putative cleavage/polyadenylation specificity factor	237.496	228.905	237.878	246.128	268.175	293.067	333.993	337.573	279.291	239.452	264.928	328.118
GECA01s07897g	conserved hypothetical protein	261.456	217.209	218.923	237.199	263.767	260.557	307.613	305.772	302.81	261.345	316.908	297.431
GECA01s07908g	similar to Saccharomyces cerevisiae YDR449C UTP6 Nucleolar protein	825.142	806.181	779.974	596.685	535.616	486.692	400.415	279.476	329.27	195.666	239.777	283.267
GECA01s07919g	similar to Saccharomyces cerevisiae YDR510W SMT3 Ubiquitin-like protein of the SUMO family	579.659	552.631	503.871	522.148	511.37	481.911	510.176	585.86	481.165	84.8344	129.11	122.749
GECA01s07930g	conserved hypothetical protein	253.049	229.323	254.621	283.785	329.157	314.103	359.431	474.559	352.299	244.925	212.948	247.859
GECA01s07941g	similar to Saccharomyces cerevisiae YBR258C SHG1 Subunit of the COMPASS (Set1C) complex	108.45	85.6306	92.8766	121.123	141.067	127.171	161.579	140.044	176.394	50.627	51.9795	30.6873
GECA01s07952g	similar to Saccharomyces cerevisiae YDL161W ENT1 Epsin-like protein involved in endocytosis and actin patch assembly and functionally redundant with Ent2p	475.833	460.317	499.133	762.065	758.605	774.022	917.657	1111.79	1108.34	358.494	370.564	328.118
GECA01s07963g	similar to Saccharomyces cerevisiae YEL046C GLY1 Threonine aldolase	485.081	479.114	497.237	524.478	527.901	539.759	534.201	555.283	551.233	339.337	308.524	228.974
GECA01s07974g	similar to Saccharomyces cerevisiae YEL043W Predicted cytoskeleton protein	1519.98	1524.64	1562.79	2121.59	2162.67	2030.91	2419.45	2538.52	2680.21	1428.5	1530.88	1085.86
GECA01s07985g	similar to Saccharomyces cerevisiae YNL175C NOP13 Nucleolar protein found in preribosomal complexes	2339.65	2519.63	2416.69	1839.75	1411.04	1339.6	1091.48	830.478	1076.5	350.284	430.927	252.58
GECA01s07996g	conserved hypothetical protein. Putative acyl-CoA dehydrogenase	4447.27	4617.37	4774.3	4921.39	5907.94	7546.11	4788.49	6763.08	7336.05	630.785	1450.4	748.298
GECA01s08062g	similar to Saccharomyces cerevisiae YOR338W Putative protein of unknown function	1456.5	1691.31	1868.59	1647.58	1639.54	1733.06	2263.05	1437.74	1695.35	6273.64	6787.52	8217.11
GECA01s08073g	conserved hypothetical protein. Putative transcription factor	208.072	265.246	249.882	211.189	238.419	277.768	217.637	182.852	186.684	131.356	165.999	276.186
GECA01s08117g	similar to Saccharomyces cerevisiae YBR026C ETR1 2-enoyl thioester reductase	1108.88	1018.38	1079.45	1300.52	1412.88	1522.7	1187.11	1473.21	1471.91	265.449	300.14	304.512
GECA01s08150g	similar to Saccharomyces cerevisiae YPL060W MFM1 Mitochondrial inner membrane magnesium transporter	371.167	389.724	358.554	373.462	375.445	414.501	343.886	412.793	499.784	161.459	224.686	127.47
GECA01s08161g	conserved hypothetical protein. Putative cell cycle protein kinase	241.7	242.69	243.564	264.374	260.828	258.167	236.009	253.18	253.812	101.254	97.252	68.4562
GECA01s08172g	similar to Saccharomyces cerevisiae YDR083W RRP8 Nucleolar protein involved in rRNA processing	1889.46	1986.21	1921.03	1346.72	1155.72	1126.85	762.673	714.896	839.343	259.976	337.029	240.777
GECA01s08183g	similar to Saccharomyces cerevisiae YBR166C TYR1 Prephenate dehydrogenase involved in tyrosine biosynthesis	723.418	646.198	676.672	680.152	627.824	752.03	578.482	620.718	659.519	290.079	276.665	195.926
GECA01s08194g	similar to Saccharomyces cerevisiae YER157W COG3 Essential component of the conserved oligomeric Golgi complex	771.757	690.893	663.404	723.243	727.379	741.99	641.606	714.896	721.257	294.184	399.069	221.893
GECA01s08205g	similar to Saccharomyces cerevisiae YDR080W VPS41 Vacuolar membrane protein that is a subunit of the vacuole protein sorting (HOPS) complex	420.347	398.078	384.459	240.693	262.665	261.513	143.678	214.041	156.795	56.1001	40.2422	75.5379
GECA01s08221g	similar to Saccharomyces cerevisiae YNL236W SIN4 Subunit of the RNA polymerase II mediator complex	617.49	609.857	623.6	663.847	643.253	655.456	597.796	635.395	628.16	162.827	301.817	207.729
GECA01s08227g	similar to Saccharomyces cerevisiae YNL237W YTP1 Probable type-III integral membrane protein of unknown function	416.144	433.166	483.653	420.048	467.286	571.791	679.763	665.361	595.821	476.167	538.24	507.52
GECA01s08238g	similar to Saccharomyces cerevisiae YFL025C BST1 GPI inositol deacylase of the ER that negatively regulates COPII vesicle formation	556.54	482.873	581.9	640.942	697.99	631.074	654.796	820.693	680.098	179.247	303.493	198.287
GECA01s08249g	similar to Saccharomyces cerevisiae YMR241W YHM2 Carrier protein that exports citrate from and imports oxoglutarate into the mitochondrion	2477.11	2221.38	2352.87	2702.36	2498.44	2290.51	1744.4	2423.55	2053.03	413.225	628.785	415.459
GECA01s08282g	similar to Saccharomyces cerevisiae YHR161C YAP1801 Protein involved in clathrin cage assembly	292.982	234.753	230.612	250.786	279.196	281.115	200.679	247.064	228.333	73.888	62.0401	59.014
GECA01s08337g	similar to Saccharomyces cerevisiae YOR168W GLN4 Glutamine tRNA synthetase	3224.9	3293.23	3444.33	2830.86	2779.84	2792.02	2303.56	2200.34	2335.76	1271.15	1265.95	1076.42
GECA01s08370g	hypothetical protein, no similarity	2.94243	1.67084	5.68632	3.49393	2.57154	2.39043	8.0083	4.89236	8.81972	27.3659	26.8281	23.6056
GECA01s08381g	conserved hypothetical protein. Putative ubiquitin-like protein-specific protease	163.515	152.464	148.16	201.871	220.051	225.657	179.951	228.718	241.072	60.205	57.0098	59.014
GECA01s08403g	hypothetical protein, no similarity	312.738	233.082	259.044	375.015	447.816	542.628	501.696	714.285	543.393	283.237	288.403	318.676
GECA01s08414g	conserved hypothetical protein. Putative UDP- glucuronic acid decarboxylase Uxs1p	123.582	139.098	143.738	135.099	163.109	132.43	169.587	182.852	172.965	99.8856	68.7471	77.8985
GECA01s08425g	similar to Saccharomyces cerevisiae YER120W SCS2 Integral ER membrane protein that regulates phospholipid metabolism via an interaction with the FFAT motif of Opi1p	822.199	746.866	788.187	997.711	1126.34	999.2	992.558	1095.89	1214.18	131.356	224.686	146.355
GECA01s08436g	similar to Saccharomyces cerevisiae YOL119C MCH4 Protein with similarity to mammalian monocarboxylate permeases	454.395	479.114	487.128	479.445	472.062	458.485	555.399	498.409	507.134	428.277	291.756	332.839
GECA01s08469g	conserved hypothetical protein. Putative Oleate delta-12 desaturase	8110.6	10265.2	9205.21	7824.85	7454.9	6867.23	7703.04	5043.41	7024.91	8989.71	9351.29	8479.13
GECA01s08480g	similar to Saccharomyces cerevisiae YBR096W Putative protein of unknown function	133.67	134.085	156.374	127.723	137.761	157.29	100.339	103.963	152.385	32.8391	53.6563	49.5718
GECA01s08502g	similar to Saccharomyces cerevisiae YPL265W DIP5 Dicarboxylic amino acid permease	9137.51	7694.64	6562.96	9317.53	11569.7	9915.51	10638.8	10248.9	8333.17	2763.96	2479.93	3026.24
GECA01s08513g	similar to Saccharomyces cerevisiae YPL265W DIP5 Dicarboxylic amino acid permease	344.264	289.056	278.314	394.426	462.878	343.744	253.91	624.999	298.401	38.3123	70.4239	73.1774
GECA01s08524g	hypothetical protein, no similarity	6.72556	8.35421	3.47497	9.70536	8.08199	6.21512	8.47937	9.78472	11.2696	2.73659	13.4141	9.44224
GECA01s08535g	similar to Saccharomyces cerevisiae YDR225W HTA1 Histone H2A	699.458	728.905	715.845	657.635	625.252	643.982	390.522	576.687	488.514	463.852	422.543	413.098
GECA01s08557g	similar to Saccharomyces cerevisiae YDR224C HTB1 Histone H2B	760.408	895.154	814.092	802.827	792.403	827.089	505.936	592.587	539.473	751.195	601.957	620.827
GECA01s08568g	similar to Saccharomyces cerevisiae YBL001C ECM15 Non-essential protein of unknown function	189.156	157.895	170.274	198.766	183.314	181.195	207.745	266.022	246.952	61.5733	93.8985	92.0618
GECA01s08579g	similar to Saccharomyces cerevisiae YJL110C GZF3 GATA zinc finger protein and Dal80p homolog	1645.66	1926.06	2069.82	2372.38	2489.25	1950.11	2710.57	2530.57	2641.51	1251.99	1363.21	894.652
GECA01s08590g	similar to Saccharomyces cerevisiae YNR039C ZRG17 Endoplasmic reticulum zinc transporter	290.46	327.067	326.963	376.956	412.549	338.007	403.241	311.888	277.331	281.869	368.887	644.433
GECA01s08601g	similar to Saccharomyces cerevisiae YDR354W TRP4 Anthranilate phosphoribosyl transferase of the tryptophan biosynthetic pathway	404.794	419.381	382.879	396.755	356.71	325.577	298.662	244.618	271.451	301.025	253.191	212.45
GECA01s08634g	similar to Saccharomyces cerevisiae YDR359C EAF1 Component of the NuA4 histone acetyltransferase complex	832.708	732.664	816.935	1129.7	1089.97	1028.36	1074.05	1188.23	1047.1	526.794	603.633	776.624
GECA01s08667g	similar to Saccharomyces cerevisiae YHR108W GGA2 Protein that interacts with and regulates Arf1p	1126.11	1042.19	1105.04	1186.77	1278.06	1143.1	1042.49	1215.14	1130.39	600.682	724.36	559.453
GECA01s08678g	similar to Saccharomyces cerevisiae YDR357C CNL1 Protein of unknown function	100.463	81.0358	103.302	87.3482	73.84	93.2268	73.959	84.3932	75.9476	25.9976	25.1514	14.1634
GECA01s08700g	similar to Saccharomyces cerevisiae YDL058W USO1 Essential protein involved in the vesicle-mediated ER to Golgi transport step of secretion	545.611	508.354	531.987	647.542	609.823	638.245	640.193	717.342	743.306	1272.52	1455.43	1246.38
GECA01s08711g	similar to Saccharomyces cerevisiae YGL008C PMA1 Plasma membrane H+-ATPase. Pseudogene (stop in frame)	8.82729	5.43024	4.10679	3.88214	2.57154	4.30278	8.0083	7.95008	5.87981	6.84148	6.70704	14.1634
GECA01s08727g	similar to Saccharomyces cerevisiae YMR285C NGL2 Protein involved in 5.8S rRNA processing, partial	259.775	258.98	251.146	260.88	210.499	231.872	301.96	165.117	191.584	195.666	221.332	151.076
GECA01s08744g	similar to Saccharomyces cerevisiae YDR361C BCP1 Essential protein involved in nuclear export of Mss4p	1121.91	1318.29	1216.56	929.773	757.87	769.719	595.44	436.643	554.662	217.559	316.908	221.893
GECA01s08777g	similar to Saccharomyces cerevisiae YOL058W ARG1 Arginosuccinate synthetase	8193.83	10311.6	9730.24	10552.4	10457.7	9345.63	6356.23	5886.12	6055.72	5088.69	4128.18	5344.31
GECA01s08788g	similar to Saccharomyces cerevisiae YNL011C Putative protein of unknown function	171.081	130.326	126.363	215.459	226.663	184.541	261.447	231.164	245.972	136.83	197.858	221.893
GECA01s08799g	conserved hypothetical protein. Putative bacterial homocysteine methyltransferase	538.885	466.165	433.424	280.679	251.276	230.438	278.406	227.495	241.072	251.767	280.019	302.152
GECA01s08810g	similar to Saccharomyces cerevisiae YFL021W GAT1 Transcriptional activator of genes involved in nitrogen catabolite repression	1592.7	1552.21	1556.16	798.169	696.153	721.91	1375.07	629.28	638.45	3342.75	3172.43	3422.81
GECA01s08843g	similar to Saccharomyces cerevisiae YDR032C PST2 Protein with similarity to members of a family of flavodoxin-like proteins	2136.62	1708.02	1731.8	1798.6	1789.79	1560.47	1636.52	1987.52	1853.12	483.009	556.684	457.949
GECA01s08876g	hypothetical protein, no similarity	90.3747	73.9348	76.1335	52.7972	48.8593	27.2509	75.3722	67.8815	101.917	177.879	224.686	151.076
GECA01s08898g	similar to Saccharomyces cerevisiae YBL043W (ohnolog of YJR115W) ECM13 Non-essential protein of unknown function	2872.23	3524.22	3675.89	4846.08	4281.25	4753.61	5213.87	3682.72	4679.84	7057.67	5811.65	5360.83
GECA01s08942g	hypothetical protein, no similarity	848.261	873.85	956.25	903.375	856.691	937.527	900.698	875.121	850.123	719.724	912.157	769.543
GECA01s08953g	conserved hypothetical protein	26.0615	32.9991	28.7475	23.6811	21.6744	20.0796	45.2233	25.0733	26.9491	116.305	160.969	184.124
GECA01s08964g	similar to Saccharomyces cerevisiae YNL320W Putative protein of unknown function	282.894	281.119	317.17	323.383	274.788	249.561	254.381	271.526	226.373	82.0978	107.313	108.586
GECA01s08975g	similar to Saccharomyces cerevisiae YNL029C KTR5 Putative mannosyltransferase involved in protein glycosylation	664.569	577.276	579.373	576.498	583.74	549.321	413.605	510.029	465.975	79.3612	140.848	92.0618
GECA01s08986g	similar to Saccharomyces cerevisiae YBR287W Protein of unknown function	327.871	277.777	265.993	326.1	348.628	401.114	608.16	492.294	414.527	681.412	858.501	727.052
GECA01s09008g	hypothetical protein, no similarity	290.04	340.852	305.798	309.795	272.584	263.904	300.076	313.111	282.231	84.8344	70.4239	92.0618
GECA01s09057g	similar to Saccharomyces cerevisiae YGR281W YOR1 Plasma membrane ATP-binding cassette (ABC) transporter, partial	2701.57	2332.5	2477.97	2255.91	2700.85	3196.96	2738.84	3016.75	3162.36	480.272	444.341	354.084
GECA01s09085g	similar to Saccharomyces cerevisiae YBL007C SLA1 Cytoskeletal protein binding protein required for assembly of the cortical actin cytoskeleton	2162.69	2149.54	2322.86	2412.75	2614.52	2292.42	1445.73	1951.44	1832.54	253.135	268.281	195.926
GECA01s09096g	similar to Saccharomyces cerevisiae YGL010W Putative protein of unknown function	223.204	176.274	199.021	254.28	307.85	341.832	401.828	404.231	381.698	121.778	176.06	165.239
GECA01s09107g	similar to Saccharomyces cerevisiae YBL099W ATP1 Alpha subunit of the F1 sector of mitochondrial F1F0 ATP synthase	3414.48	3038.43	3277.53	3497.42	3788.62	3136.25	2489.17	3039.99	2844.85	462.484	601.957	460.309
GECA01s09129g	similar to Saccharomyces cerevisiae YGL190C CDC55 Non-essential regulatory subunit B of protein phosphatase 2A (PP2A)	600.256	576.44	652.347	864.165	829.506	818.005	1010.46	1173.55	1002.02	1142.53	1260.92	1177.92
GECA01s09151g	hypothetical protein, no similarity	229.51	217.627	201.233	273.691	306.381	269.163	381.101	432.362	424.817	335.233	372.241	269.104
GECA01s09173g	similar to Saccharomyces cerevisiae YJL133W MRS3 Iron transporter that mediates Fe2+ transport across the inner mitochondrial membrane	718.794	911.444	888.962	1472.5	1482.31	1149.32	870.549	1228.59	1330.8	517.216	539.917	422.54
GECA01s09206g	conserved hypothetical protein. Putative Peptide-N4-(N-acetyl-beta-glucosaminyl) asparagine amidase A	277.85	310.359	336.441	698.009	709.746	761.591	499.812	829.867	584.551	68.4148	103.959	87.3407
GECA01s09228g	conserved hypothetical protein. Putative guanine nucleotide exchange factor for Rho/Rac/Cdc42-like GTPases	160.152	164.578	188.596	203.424	205.723	217.529	197.381	230.552	237.152	138.198	155.939	158.158
GECA01s09272g	similar to transposases	470.789	381.787	449.535	679.375	928.694	938.005	1285.57	1237.16	1129.41	2966.47	2381	2936.54
GECA01s09294g	conserved hypothetical protein	311.898	254.386	273.891	243.41	239.153	245.736	238.365	264.799	215.103	57.4684	107.313	84.9802
GECA01s09305g	similar to Saccharomyces cerevisiae YGL231C EMC4 Member of a transmembrane complex required for efficient folding ofproteins in the ER	242.961	221.804	243.564	256.61	279.196	302.629	248.257	310.665	277.821	162.827	139.171	139.273
GECA01s09316g	similar to Saccharomyces cerevisiae YBR167C POP7 Subunit of both RNase MRP and nuclear RNase P	48.3399	56.8086	48.0178	60.9497	56.2066	52.5895	46.6366	50.7582	48.5085	5.47318	16.7676	2.36056
GECA01s09327g	similar to Saccharomyces cerevisiae YGL232W TAN1 Putative tRNA acetyltransferase	146.701	147.452	147.844	158.003	173.395	179.282	157.339	176.125	176.884	16.4196	35.2119	21.245
GECA01s09338g	similar to Saccharomyces cerevisiae YBL023C MCM2 Protein involved in DNA replication	402.693	375.522	453.958	367.251	388.303	370.995	271.811	327.788	250.382	168.3	174.383	160.518
GECA01s09349g	conserved hypothetical protein	490.966	468.253	488.392	407.625	413.651	426.931	412.663	422.578	363.078	1004.33	1019.47	833.278
GECA01s09360g	similar to Saccharomyces cerevisiae YOR017W PET127 Protein with a role in 5'-end processing of mitochondrial RNAs	1377.48	1406.85	1419.68	1093.21	940.45	861.989	730.639	512.475	650.209	232.61	385.655	283.267
GECA01s09382g	conserved hypothetical protein. Putative transcription factor	1222.79	1249.79	1189.39	2448.86	2734.28	2244.14	3068.59	3134.17	3807.67	6545.93	6831.12	4758.89
GECA01s09393g	similar to Saccharomyces cerevisiae YPL259C APM1, Mu1-like medium subunit of the clathrin-associated protein complex (AP-1)	875.163	817.877	787.24	818.744	800.852	782.149	816.375	856.775	799.655	760.773	694.178	637.351
GECA01s09404g	similar to Saccharomyces cerevisiae YER002W NOP16 Constituent of 66S pre-ribosomal particles	1854.99	2018.79	1736.86	1371.17	1132.21	1111.55	911.533	796.232	960.37	268.186	444.341	226.614
GECA01s09426g	similar to Saccharomyces cerevisiae YER003C PMI40 Mannose-6-phosphate isomerase	1533.85	1423.56	1512.25	1439.11	1483.05	1467.72	1336.91	1588.79	1580.2	654.046	689.148	519.323
GECA01s09437g	conserved hypothetical protein. Putative dynactin subunit	69.3573	62.6566	72.0267	90.0657	85.5956	104.701	98.455	117.417	107.797	20.5244	25.1514	30.6873
GECA01s09448g	similar to Saccharomyces cerevisiae YOR094W ARF3 Glucose-repressible ADP-ribosylation factor, GTPase of the Ras superfamily involved in development of polarity	218.581	182.539	216.396	266.703	237.684	249.083	210.571	281.922	197.464	109.464	120.727	125.11
GECA01s09470g	similar to Saccharomyces cerevisiae YOL030W GAS5 1,3-beta-glucanosyltransferase	905.848	893.9	831.467	908.033	992.616	569.879	680.234	647.015	576.222	214.823	410.806	410.737
GECA01s09492g	hypothetical protein, no similarity	48.7603	54.3024	57.8109	53.5736	76.4116	66.9321	48.9919	70.3277	74.4776	20.5244	18.4444	23.6056
GECA01s09514g	similar to Saccharomyces cerevisiae YOR338W Putative protein of unknown function	5779.77	7252.29	8263.49	11183.7	10554	9498.62	12105.7	9637.95	11192.2	7721.3	7998.14	8283.2
GECA01s09569g	similar to Saccharomyces cerevisiae YGL017W ATE1 Arginyl-tRNA-protein transferase	138.715	115.706	154.162	159.556	128.577	160.159	238.836	225.66	193.544	703.304	610.34	682.202
GECA01s09591g	conserved hypothetical protein	144.179	136.174	119.097	173.144	194.703	187.888	183.249	245.841	196.484	58.8367	62.0401	56.6534
GECA01s09602g	similar to Saccharomyces cerevisiae YOR339C UBC11 Ubiquitin-conjugating enzyme most similar in sequence to Xenopus ubiquitin-conjugating enzyme E2-C	110.131	102.757	109.304	166.932	178.171	187.888	141.794	193.86	190.114	53.3636	58.6866	33.0478
GECA01s09613g	similar to Saccharomyces cerevisiae YMR136W GAT2 Protein containing GATA family zinc finger motifs	190.417	163.325	191.439	154.898	161.64	127.649	86.678	124.755	102.897	47.8904	51.9795	61.3746
GECA01s09635g	hypothetical protein, no similarity	142.077	121.136	120.045	152.956	177.436	202.709	233.654	307.607	240.092	554.16	523.149	568.895
GECA01s09646g	conserved hypothetical protein. Putative peroxisomal copper amine oxidase	166.457	193.4	226.189	16.6932	13.9598	16.733	37.215	90.5087	25.9692	127.252	88.8682	68.4562
GECA01s09657g	similar to Saccharomyces cerevisiae YPR161C SGV1 Cyclin (Bur2p)-dependent protein kinase	297.606	365.497	335.493	534.571	530.473	516.811	598.267	641.511	575.732	914.022	719.33	1024.48
GECA01s09668g	similar to Saccharomyces cerevisiae YOR334W MRS2 Mitochondrial inner membrane Mg(2+) channel	1576.3	1137.84	954.67	459.258	426.141	456.572	437.63	417.685	431.676	483.009	385.655	335.2
GECA01s09679g	similar to Saccharomyces cerevisiae YDR079C-A TFB5 Component of the RNA polymerase II general transcription and DNA repair factor TFIIH	123.582	113.2	125.731	149.851	149.517	172.111	142.265	177.348	161.695	72.5197	90.545	87.3407
GECA01s09690g	similar to Saccharomyces cerevisiae YDR080W VPS41 Vacuolar membrane protein that is a subunit of the vacuole protein sorting (HOPS) complex	1000.01	796.156	836.205	840.872	928.694	903.105	900.227	989.48	965.759	500.796	575.128	337.56
GECA01s09701g	similar to Saccharomyces cerevisiae YJL092W SRS2 DNA helicase and DNA-dependent ATPase involved in DNA repair	512.824	446.115	434.056	656.082	697.99	728.125	790.466	869.005	831.994	221.664	340.382	318.676
GECA01s09712g	similar to Saccharomyces cerevisiae YHR002W LEU5 Mitochondrial carrier protein involved in the accumulation of CoA in the mitochondrial matrix	308.535	287.803	299.796	548.159	635.171	642.07	644.432	506.359	718.807	719.724	778.016	719.971
GECA01s09723g	similar to Saccharomyces cerevisiae YKL027W TCD2 tRNA threonylcarbamoyladenosine dehydratase	959.232	1090.22	1026.07	1074.97	914	979.599	740.532	713.673	826.604	134.093	192.827	94.4224
GECA01s09734g	similar to Saccharomyces cerevisiae YGL001C ERG26 C-3 sterol dehydrogenase	342.583	361.32	365.504	372.298	343.485	338.007	309.968	253.18	304.28	84.8344	132.464	70.8168
GECA01s09745g	similar to Saccharomyces cerevisiae YNR008W LRO1 Acyltransferase that catalyzes diacylglycerol esterification	818.836	829.991	796.717	786.522	779.177	818.484	573.3	622.553	530.163	617.102	682.441	490.996
GECA01s09756g	similar to Saccharomyces cerevisiae YPL119C DBP1 Putative ATP-dependent RNA helicase of the DEAD-box protein family	37274.7	40413.5	40586.4	37247.6	33494	34442.8	47118.9	27942.1	34528.7	209940	217306	206665
GECA01s09772g	similar to Saccharomyces cerevisiae YDL125C HNT1 Adenosine 5'-monophosphoramidase	434.219	294.904	262.203	375.791	309.32	265.338	432.448	550.39	487.535	440.591	506.381	490.996
GECA01s09800g	conserved hypothetical protein	3.36278	2.92397	6.63404	11.2582	12.8577	7.64938	164.406	62.9891	67.6179	2761.22	2790.13	3890.2
GECA01s09844g	hypothetical protein, no similarity	84.4898	65.1628	60.97	119.182	115.719	102.789	81.0251	111.301	96.037	56.1001	57.0098	73.1774
GECA01s09855g	conserved hypothetical protein	468.687	444.026	414.154	564.852	564.27	443.664	550.688	395.67	439.026	388.596	466.139	531.126
GECA01s09866g	similar to Saccharomyces cerevisiae YBR256C RIB5 Riboflavin synthase	642.711	552.631	539.885	689.857	617.538	696.572	539.853	673.311	652.659	240.82	211.272	269.104
GECA01s09877g	similar to Saccharomyces cerevisiae YDR047W HEM12 Uroporphyrinogen decarboxylase	1245.91	1217.21	1223.51	1617.3	1637.34	1500.71	1211.14	1490.34	1563.05	277.764	352.119	217.172
GECA01s09888g	conserved hypothetical protein. Putative cell cycle control protein cwf19	333.756	310.777	298.848	310.96	300.871	275.856	244.489	311.276	313.59	136.83	137.494	106.225
GECA01s09899g	conserved hypothetical protein	81.5474	71.8462	66.0245	93.5597	79.3505	92.2706	65.9507	88.0625	80.3574	58.8367	53.6563	49.5718
GECA01s09910g	similar to Saccharomyces cerevisiae YIL022W TIM44 Essential component of the Translocase of the Inner Mitochondrial membrane (TIM23 complex)	3676.36	3693.4	3538.47	3926.4	3851.8	3941.82	3700.3	3890.04	4359.39	2966.47	3205.96	2313.35
GECA01s09932g	hypothetical protein, no similarity	2617.92	2268.59	2319.07	2792.43	2833.11	2659.59	2618.24	2951.93	2937.46	1644.69	2246.86	1893.17
GECA01s09943g	similar to Saccharomyces cerevisiae YDR487C RIB3 3,4-dihydroxy-2-butanone-4-phosphate synthase (DHBP synthase)	520.81	589.389	610.648	913.857	941.185	959.041	885.624	761.373	875.112	834.661	762.926	908.816
GECA01s09954g	similar to Saccharomyces cerevisiae YOL097C WRS1 Cytoplasmic tryptophanyl-tRNA synthetase	1559.49	1518.38	1481.6	1502.39	1466.88	1474.9	1242.7	1385.76	1330.31	826.451	781.37	708.168
GECA01s09965g	similar to Saccharomyces cerevisiae YHR008C SOD2 Mitochondrial manganese superoxide dismutase	3136.63	2773.6	2797.99	3188.02	3122.96	2855.61	2625.78	3189.82	2846.81	283.237	385.655	380.05
GECA01s09987g	similar to Saccharomyces cerevisiae YIL102C-A Putative protein of unknown function	222.784	228.905	228.716	213.518	225.194	225.179	212.927	259.907	211.673	82.0978	78.8077	68.4562
GECA01s09998g	conserved hypothetical protein. Putative peroxide stress-activated histidine kinase mak1	1441.37	1353.38	1385.57	2068.02	2059.07	1950.59	2283.78	2394.2	2275.49	2026.45	2035.59	2025.36
GECA01s10020g	similar to Saccharomyces cerevisiae YDR490C PKH1 Serine/threonine protein kinase involved in sphingolipid-mediated signaling pathway that controls endocytosis	384.618	361.32	393.304	332.311	351.934	324.621	249.67	304.549	264.592	80.7295	117.373	134.552
GECA01s10031g	similar to Saccharomyces cerevisiae YER041W YEN1 Holliday junction resolvase	265.239	296.157	280.841	427.424	439.366	413.545	449.407	523.483	495.864	103.991	155.939	63.7351
GECA01s10042g	similar to Saccharomyces cerevisiae YHR009C TDA3 Putative oxidoreductase involved in late endosome to Golgi transport	2049.61	3016.29	2651.41	3329.71	3694.94	3516.8	2330.41	2471.25	3151.09	1027.59	1837.73	906.455
GECA01s10053g	similar to Saccharomyces cerevisiae YDR468C TLG1 Essential t-SNARE that mediates fusion of endosome-derived vesicles with the late Golgi	154.688	156.641	146.581	194.884	178.539	174.98	184.191	187.744	184.234	102.622	115.696	84.9802
GECA01s10064g	similar to Saccharomyces cerevisiae YDL167C NRP1 Putative RNA binding protein of unknown function	254.31	247.702	264.414	273.691	279.196	275.856	228.472	263.576	238.132	88.9393	124.08	89.7013
GECA01s10097g	similar to Saccharomyces cerevisiae YMR234W RNH1 Ribonuclease H1	733.086	545.948	665.616	931.326	1010.25	970.993	1163.09	1484.22	1090.71	1044.01	1515.79	715.25
GECA01s10141g	similar to Saccharomyces cerevisiae YDR277C MTH1 Negative regulator of the glucose-sensing signal transduction pathway	813.372	930.659	905.705	1239.57	1425	1430.43	1488.13	1071.43	1664.97	5163.95	6120.17	5823.5
GECA01s10196g	conserved hypothetical protein	2220.27	2671.26	2319.39	1932.14	1870.98	1810.99	1395.33	1066.53	1347.46	466.589	699.209	278.546
GECA01s10218g	similar to Saccharomyces cerevisiae YKR069W MET1 S-adenosyl-L-methionine uroporphyrinogen III transmethylase	608.663	609.022	624.548	347.84	205.723	198.406	306.2	187.133	191.584	1719.95	932.278	837.999
GECA01s10229g	similar to Saccharomyces cerevisiae YKR070W Putative protein of unknown function	144.599	138.68	145.317	171.979	171.559	150.119	195.026	157.779	181.294	257.24	223.009	210.09
GECA01s10240g	similar to Saccharomyces cerevisiae YOR052C Nuclear protein of unknown function	1145.03	1397.24	1300.9	1469.78	1484.51	1456.73	1839.55	1500.73	1377.35	1819.83	1572.8	2230.73
GECA01s10262g	similar to Saccharomyces cerevisiae YHL030W ECM29 Scaffold protein that assists in association of the proteasome core particle with the regulatory particle	2196.31	2403.51	2490.61	2812.22	3212.96	3069.79	3403.06	3414.87	3354.43	3324.96	3234.47	2953.06
GECA01s10317g	conserved hypothetical protein. Putative molybdenum cofactor sulfurase	288.779	349.624	329.491	497.691	721.134	825.177	1399.57	1007.21	1004.96	2666.81	2570.47	2792.54
GECA01s10339g	similar to Saccharomyces cerevisiae YLR167W RPS31 Fusion protein cleaved to yield ribosomal protein S31 and ubiquitin	120.219	131.997	96.9834	93.5597	91.1061	83.187	103.166	91.1202	94.567	317.445	363.857	866.326
GECA01s10372g	similar to transposases. Pseudogene (degenerate)	296.345	284.879	267.573	304.36	329.892	343.744	418.316	451.32	458.625	455.643	456.079	429.622
GECA01s10394g	similar to Saccharomyces cerevisiae YKR039W GAP1 General amino acid permease	8213.16	9490.38	9908.1	13867.4	17643.4	13790.4	18956.1	14000.1	20330.4	17577.1	16115.3	16254.8
GECA01s10427g	similar to Saccharomyces cerevisiae YKR039W GAP1 General amino acid permease	440.104	548.872	541.78	811.368	982.329	757.289	988.318	767.489	1064.74	2168.75	1968.52	1982.87
GECA01s10460g	similar to Saccharomyces cerevisiae YEL036C ANP1 Subunit of the alpha-1,6 mannosyltransferase complex and to Yarrowia lipolytica YALI0C04004g	1035.32	1002.51	1029.86	1151.83	1080.05	1107.73	1055.21	1095.89	1207.81	231.242	293.433	245.498
GECA01s10471g	similar to Saccharomyces cerevisiae YLL036C PRP19 Splicing factor associated with the spliceosome	977.728	999.163	947.404	965.489	932.368	887.328	862.07	818.859	789.855	603.419	630.462	601.943
GECA01s10493g	similar to Saccharomyces cerevisiae YJR148W BAT2 Cytosolic branched-chain amino acid (BCAA) aminotransferase	8301.44	9342.51	8786.63	14001.7	11128.2	10374	11541.8	4972.47	8580.12	11908.3	9534.05	11876
GECA01s10504g	similar to Saccharomyces cerevisiae YJL094C KHA1 Putative K+/H+ antiporter with a probable role in intracellular cation homeostasis	11655	10738.9	10424	15186.9	14735.7	12606.2	23657.9	12534.2	13319.7	15802.5	17760.2	15386.1
GECA01s10526g	similar to Saccharomyces cerevisiae YGL031C RPL24A Ribosomal 60S subunit protein L24A	13089.6	12401.4	12432.2	11281.5	10063.5	10911.4	8855.76	8063.22	7768.21	3387.9	3732.47	4069.61
GECA01s10537g	similar to Saccharomyces cerevisiae YGL030W RPL30 Ribosomal 60S subunit protein L30	2025.23	2083.54	1928.61	1915.84	1718.89	1706.29	1611.55	1503.79	1572.85	355.757	491.29	337.56
GECA01s10548g	similar to Saccharomyces cerevisiae YBL016W FUS3 Mitogen-activated serine/threonine protein kinase involved in mating	447.249	494.569	484.601	515.937	591.088	604.301	671.284	538.771	584.061	723.829	601.957	755.379
GECA01s10581g	conserved hypothetical protein. Putative C2H2 transcription factor (RfeC)	106.768	116.124	119.413	124.229	157.966	118.087	134.728	116.805	89.6672	413.225	331.998	568.895
GECA01s10636g	similar to Saccharomyces cerevisiae YPL264C Putative membrane protein of unknown function	1831.03	1865.49	1908.08	1689.51	1695.38	1859.28	1909.74	1802.22	1791.87	1195.89	944.016	904.094
GECA01s10702g	similar to Saccharomyces cerevisiae YGR203W YCH1 Phosphatase with sequence similarity to Cdc25p, Arr2p and Mih1p	75.6625	55.1378	59.0746	60.1732	47.7572	62.6293	61.711	82.5586	58.3081	60.205	51.9795	66.0957
GECA01s10713g	similar to Saccharomyces cerevisiae YGR202C PCT1 Cholinephosphate cytidylyltransferase	1293.41	1280.28	1327.44	1799.37	1752.69	1677.6	1914.45	1695.81	1846.26	2042.87	2637.54	1864.84
GECA01s10724g	similar to Saccharomyces cerevisiae YGR181W TIM13 Mitochondrial intermembrane space protein, forms a complex with Tim8p that delivers a subset of hydrophobic proteins to the TIM22 complex for insertio	168.559	198.83	178.487	218.953	223.357	220.876	166.29	179.794	174.924	68.4148	102.282	63.7351
GECA01s10746g	hypothetical protein, no similarity	110.131	137.844	130.469	135.875	159.803	163.505	138.025	133.928	104.857	264.081	191.151	387.132
GECA01s10768g	similar to Saccharomyces cerevisiae YLR354C TAL1 Transaldolase	5509.91	5193.81	5853.12	7497.2	8112.12	8207.31	8650.37	8054.05	9696.79	15327.7	16259.5	17725.4
GECA01s10779g	hypothetical protein, no similarity	67.6759	76.0233	87.5062	100.159	101.392	103.267	114	115.582	88.6872	859.29	608.664	977.272
GECA01s10790g	similar to Saccharomyces cerevisiae YDR150W NUM1 Protein required for nuclear migration, localizes to the mother cell cortex and the bud tip	7556.16	7061.81	7426.02	6376.03	6820.83	6731.45	4549.66	5865.33	5327.11	1299.88	2171.4	1357.32
GECA01s10812g	similar to Saccharomyces cerevisiae YLR421C RPN13 Subunit of the 19S regulatory particle of the 26S proteasome lid	165.196	146.199	141.21	180.908	201.315	211.314	185.604	184.075	197.954	179.247	189.474	151.076
GECA01s10823g	similar to Saccharomyces cerevisiae YFL039C ACT1 Actin	13272	12347.5	13537.6	11219.8	11241.7	10812.4	7662.53	9516.86	8044.07	2090.76	2614.07	2556.49
GECA01s10845g	similar to Saccharomyces cerevisiae YMR189W GCV2 P subunit of the mitochondrial glycine decarboxylase complex	906.269	1116.12	1345.13	929.773	1115.31	1006.85	1475.41	991.314	1128.92	4838.3	3797.86	6392.4
GECA01s10889g	similar to Saccharomyces cerevisiae YOL156W HXT11 Putative hexose transporter that is nearly identical to Hxt9p	4108.05	3385.96	2137.11	923.562	1136.99	1115.38	1058.98	395.058	826.114	862.027	786.4	859.244
GECA01s10900g	conserved hypothetical protein	199.245	173.35	140.579	317.559	332.096	262.469	698.135	470.278	511.054	956.439	1104.98	2155.19
GECA01s10911g	conserved hypothetical protein	2239.19	2216.37	2404.05	2905.4	2979.32	2876.17	2904.66	3009.41	3124.63	1012.54	1267.63	1222.77
GECA01s10922g	similar to Saccharomyces cerevisiae YNR052C POP2 RNase of the DEDD superfamily	1018.08	959.899	959.409	1027.6	1033.76	1005.89	988.789	1161.94	1079.44	548.687	633.815	434.343
GECA01s10933g	similar to Saccharomyces cerevisiae YGR271W SLH1 Putative RNA helicase related to Ski2p	3028.6	2897.24	3031.44	2965.57	3035.52	3066.92	8861.42	3805.03	4078.63	18162.8	8751.01	9756.19
GECA01s10944g	similar to Saccharomyces cerevisiae YOR123C LEO1 Component of the Paf1 complex	1037.42	872.597	909.18	969.371	900.775	967.168	709.441	913.037	794.755	361.23	451.048	278.546
GECA01s10955g	similar to Saccharomyces cerevisiae YGR271C-A EFG1 Essential protein required for maturation of 18S rRNA	578.818	622.389	579.689	410.343	351.199	356.652	258.621	245.841	279.291	129.988	181.09	84.9802
GECA01s10988g	similar to Saccharomyces cerevisiae YGR076C MRPL25 Mitochondrial ribosomal protein of the large subunit	913.414	1076.44	1088.93	1059.05	935.307	915.535	785.284	799.901	860.903	188.825	263.251	205.369
GECA01s10999g	similar to Saccharomyces cerevisiae YOL140W ARG8 Acetylornithine aminotransferase	1399.76	1664.58	1426.63	1131.64	1146.17	1099.6	611.457	544.887	618.36	602.05	571.775	420.18
GECA01s11010g	similar to Yarrowia lipolytica YALI0F25509p [Yarrowia lipolytica CLIB 122]	1086.6	2134.92	1335.65	2059.09	1976.41	2259.91	1540.42	1192.51	1601.27	1574.91	1997.02	1069.33
GECA01s11021g	similar to Saccharomyces cerevisiae YKL157W APE2 Aminopeptidase yscII	3780.18	3332.91	3743.81	2467.88	2459.13	3381.03	2942.34	3701.07	3017.81	2999.31	2746.53	2613.14
GECA01s11032g	similar to Saccharomyces cerevisiae YIR026C YVH1 Protein phosphatase involved in vegetative growth at low temperatures, sporulation, and glycogen accumulation	486.342	557.643	517.139	396.755	305.646	316.015	330.225	177.96	247.442	270.923	331.998	304.512
GECA01s11043g	similar to Saccharomyces cerevisiae YOR048C RAT1 Nuclear 5' to 3' single-stranded RNA exonuclease	2233.73	2218.88	2089.72	2030.75	1985.97	1909.48	1786.79	1894.57	1740.42	2439.67	1837.73	1786.94
GECA01s11054g	conserved hypothetical protein. Putative glycosyl transferase	52.9637	40.9356	42.6474	64.8318	80.8199	76.0157	122.009	114.97	97.9969	134.093	120.727	101.504
GECA01s11065g	similar to Saccharomyces cerevisiae YGR074W SMD1 Core Sm protein Sm D1	333.335	345.029	359.818	377.344	357.444	352.828	334.464	408.512	370.428	172.405	194.504	231.335
GECA01s11076g	similar to reverse transcriptases. Pseudogene (stop in frame, truncated)	50.0213	52.2138	59.7064	60.5614	65.758	64.0636	66.4218	86.2278	90.6471	101.254	137.494	63.7351
GECA01s11120g	conserved hypothetical protein	65.5742	66.416	57.1791	46.5857	54.0024	69.3225	55.587	83.1701	63.698	23.261	40.2422	25.9662
GECA01s11131g	similar to Saccharomyces cerevisiae YJL163C Putative protein of unknown function	422.869	446.115	431.529	462.363	509.9	601.432	511.589	620.718	577.692	227.137	285.049	195.926
GECA01s11142g	conserved hypothetical protein. Putative 3-hydroxybutyryl-CoA dehydrogenase	1486.35	1423.14	1446.54	1818.78	2008.74	2059.12	1602.6	2078.64	1930.05	420.067	518.119	495.718
GECA01s11153g	similar to Saccharomyces cerevisiae YDR171W HSP42 Small heat shock protein (sHSP) with chaperone activity	436.32	403.508	420.788	647.153	780.647	676.014	643.49	897.136	791.325	296.92	385.655	236.056
GECA01s11164g	similar to Saccharomyces cerevisiae YDR062W LCB2 Component of serine palmitoyltransferase	1240.44	999.163	995.422	1395.63	1591.79	1187.57	608.16	756.481	867.762	547.318	570.098	344.642
GECA01s11175g	conserved hypothetical protein	1824.73	1738.09	1868.59	1458.13	1662.32	1669.96	1390.62	1543.54	1946.71	2803.64	2394.41	2084.37
GECA01s11186g	similar to Saccharomyces cerevisiae YDR424C DYN2 Cytoplasmic light chain dynein	518.708	460.317	474.808	475.563	455.163	490.038	420.2	527.152	456.666	91.6758	110.666	84.9802
GECA01s11197g	similar to Saccharomyces cerevisiae YPL155C KIP2 Kinesin-related motor protein involved in mitotic spindle positioning	145.86	152.464	149.108	159.168	169.722	154.9	123.893	177.348	157.775	36.944	95.5753	311.594
GECA01s11252g	conserved hypothetical protein	943.259	853.8	784.081	935.597	992.616	935.615	998.682	1174.78	1011.33	692.358	590.219	448.506
GECA01s11263g	similar to Saccharomyces cerevisiae YPL111W CAR1 Arginase	64.3131	54.3024	48.6496	43.48	49.2267	59.7608	71.1325	74.6085	72.5177	198.403	70.4239	115.667
GECA01s11274g	similar to Saccharomyces cerevisiae YBL021C HAP3 Subunit of the heme-activated, glucose-repressed Hap2p/3p/4p/5p CCAAT-binding complex	313.579	286.549	282.105	295.431	262.297	290.198	346.712	377.935	294.971	344.811	404.099	290.349
GECA01s11285g	similar to Saccharomyces cerevisiae YBL022C PIM1 ATP-dependent Lon protease	825.562	891.812	806.826	1060.6	1126.7	1034.1	932.26	868.394	895.202	1863.62	1311.23	2141.03
GECA01s11296g	similar to Saccharomyces cerevisiae YBR006W UGA2 Succinate semialdehyde dehydrogenase involved in the utilization of gamma-aminobutyrate (GABA) as a nitrogen source	342.163	322.89	350.972	555.535	609.456	670.277	932.731	1065.31	617.87	674.57	724.36	741.216
GECA01s11307g	similar to Saccharomyces cerevisiae YDR004W RAD57 Protein that stimulates strand exchange by stabilizing the binding of Rad51p to single-stranded DNA	168.98	150.793	152.267	166.544	163.109	173.545	125.306	167.563	172.475	76.6246	80.4844	47.2112
GECA01s11318g	similar to Saccharomyces cerevisiae YBL023C MCM2 Protein involved in DNA replication	352.671	318.295	370.559	326.488	350.832	317.927	260.505	342.465	288.601	121.778	132.464	80.259
GECA01s11329g	hypothetical protein, no similarity	251.788	248.955	258.412	277.961	311.891	304.541	353.307	440.924	460.585	187.457	194.504	191.205
GECA01s11340g	hypothetical protein, no similarity	105.927	98.162	107.092	140.145	153.19	144.382	117.298	138.209	139.156	114.937	97.252	92.0618
GECA01s11351g	similar to Saccharomyces cerevisiae YER094C PUP3 Beta 3 subunit of the 20S proteasome involved in ubiquitin-dependent catabolism and to Yarrowia lipolytica YALI0F22341g	815.894	764.828	851.369	880.082	899.305	943.264	1098.55	1146.04	985.849	1525.65	1597.95	1640.59
GECA01s11362g	conserved hypothetical protein. Putative glycosyl hydrolase	765.452	671.261	794.821	1004.31	1170.79	1090.04	911.533	1341.12	1212.71	726.565	888.682	644.433
GECA01s11395g	similar to Saccharomyces cerevisiae YER042W MXR1 Methionine-S-sulfoxide reductase	460.701	402.255	435.319	422.377	373.241	357.13	505.936	414.016	494.394	1745.95	1173.73	1048.09
GECA01s11417g	similar to Saccharomyces cerevisiae YOR289W Putative protein of unknown function	403.113	316.625	339.6	337.746	289.115	301.672	423.027	455.601	378.758	604.787	595.25	531.126
GECA01s11439g	similar to Saccharomyces cerevisiae YMR229C RRP5 RNA binding protein with preference for single stranded tracts of U's involved in synthesis of both 18S and 5.8S rRNAs	21617.2	23439.4	22225.9	16339.6	13803.7	11660.5	9850.21	5714.28	7961.76	3444	4089.62	2776.02
GECA01s11461g	hypothetical protein, no similarity	118.118	156.641	125.415	141.31	173.763	146.294	152.629	159.613	125.436	255.871	231.393	380.05
GECA01s11499g	conserved hypothetical protein	5853.76	6506.68	6534.53	9224.36	8793.94	8674.87	14277.4	8419.75	11215.3	17812.5	19277.7	16160.4
GECA01s11538g	similar to Yarrowia lipolytica YALI0E01540p [Yarrowia lipolytica CLIB 122]	199.245	205.096	217.344	208.859	209.397	232.35	228.943	248.899	230.783	462.484	989.288	627.909
GECA01s11560g	similar to Saccharomyces cerevisiae YMR266W RSN1 Membrane protein of unknown function	2185.81	2165.83	2192.39	1231.03	1317.73	1280.31	558.225	692.88	625.71	329.759	417.513	540.568
GECA01s11582g	similar to Saccharomyces cerevisiae YBR011C IPP1 Cytoplasmic inorganic pyrophosphatase (PPase)	3866.77	4000.41	4200.61	3780.82	4016.75	3952.82	2795.37	3739.6	2937.46	882.551	848.44	668.038
GECA01s11593g	similar to Saccharomyces cerevisiae YML103C NUP188 Subunit of the nuclear pore complex (NPC)	2101.74	2060.15	2003.48	2129.74	2113.07	1966.37	1644.53	1862.15	1689.96	959.176	1041.27	922.979
GECA01s11637g	conserved hypothetical protein. Putative 3-hydroxyisobutyrate dehydrogenase. Pseudogene (gap in ORF)	579.659	643.274	714.897	1175.51	1501.05	2476.01	1510.27	1751.46	1884.48	203.876	615.371	339.921
GECA01s11967g	similar to Saccharomyces cerevisiae YHL031C GOS1 v-SNARE protein involved in Golgi transport	179.909	162.072	162.06	204.977	255.685	221.354	235.067	280.088	240.092	116.305	129.11	89.7013
GECA02s00010g	conserved hypothetical protein	1304.76	1629.91	1709.69	952.29	1139.56	950.913	617.581	491.071	676.669	451.538	439.311	632.63
GECA02s00032g	similar to Arthrobotrys oligospora AOL_s00083g183 [Arthrobotrys oligospora ATCC 24927]	1046.24	1035.92	1058.29	930.938	1137.36	1156.97	615.226	792.562	854.533	316.076	328.645	467.391
GECA02s00043g	similar to Saccharomyces cerevisiae YNL161W CBK1 Serine/threonine protein kinase that regulates cell morphogenesis pathways	352.671	352.13	415.417	577.663	615.701	614.819	726.871	768.712	596.801	147.776	137.494	125.11
GECA02s00065g	similar to Saccharomyces cerevisiae YMR265C Putative protein of unknown function	412.781	423.976	392.356	458.093	475.735	489.56	540.796	512.475	509.094	190.193	283.372	221.893
GECA02s00076g	similar to Saccharomyces cerevisiae YML102W CAC2 Component of the chromatin assembly complex (with Rlf2p and Msi1p)	706.183	652.464	719.636	936.761	1012.82	1123.02	1210.67	1349.68	1279.35	405.016	566.745	391.853
GECA02s00087g	conserved hypothetical protein	479.616	465.329	464.067	591.25	630.395	652.11	739.119	860.444	827.094	275.028	320.261	236.056
GECA02s00103g	similar to Saccharomyces cerevisiae YMR264W CUE1 Endoplasmic reticulum membrane protein that recruits the ubiquitin-conjugating enzyme Ubc7p to the ER	260.615	266.082	269.468	218.953	285.074	234.74	267.571	287.426	211.673	285.974	310.2	387.132
GECA02s00131g	conserved hypothetical protein. Putative velvet factor	34.8888	32.9991	31.9066	101.712	108.74	82.2308	151.687	106.409	103.877	134.093	164.322	132.191
GECA02s00142g	similar to Saccharomyces cerevisiae YOR037W CYC2 Mitochondrial peripheral inner membrane protein	497.271	486.215	506.714	432.471	461.041	453.704	391.464	374.877	432.656	232.61	217.979	226.614
GECA02s00153g	similar to Saccharomyces cerevisiae YAR003W SWD1 Subunit of the COMPASS (Set1C) complex	311.057	304.511	278.63	384.72	397.487	402.549	343.886	423.801	400.317	105.359	157.615	61.3746
GECA02s00164g	similar to Saccharomyces cerevisiae YDR267C CIA1 WD40 repeat protein involved in assembly of cytosolic and nuclear iron-sulfur proteins	459.019	462.405	433.74	538.453	504.39	519.68	558.225	513.698	567.892	190.193	269.958	198.287
GECA02s00175g	conserved hypothetical protein	79.866	87.7192	89.0857	132.381	137.761	144.86	175.711	211.595	183.744	162.827	142.525	141.634
GECA02s00186g	hypothetical protein, no similarity	302.23	266.917	286.843	437.129	442.305	438.883	684.003	774.216	660.989	354.389	410.806	406.016
GECA02s00197g	conserved hypothetical protein	258.514	272.347	265.046	322.994	393.079	405.417	359.431	397.504	359.649	184.72	214.625	186.484
GECA02s00263g	similar to Yarrowia lipolytica YALI0A06930p [Yarrowia lipolytica CLIB 122]	1407.74	1039.68	930.345	775.652	1029.72	1456.73	1419.82	636.007	640.9	6990.63	5712.72	9947.4
GECA02s00340g	hypothetical protein, no similarity	717.533	746.866	729.745	818.744	733.257	724.301	658.565	647.015	709.007	287.342	399.069	283.267
GECA02s00373g	hypothetical protein, no similarity	1881.89	2095.65	2542.42	2988.47	2894.09	2792.02	2926.33	2553.81	3013.89	2090.76	2372.61	2093.82
GECA02s00395g	hypothetical protein, no similarity	4.62382	5.01253	4.10679	3.49393	2.20418	1.91234	3.29753	3.66927	2.93991	51.9953	28.5049	42.4901
GECA02s00417g	similar to Saccharomyces cerevisiae YMR121C RPL15B Protein component of the large (60S) ribosomal subunit	1427.5	1624.48	1573.85	1332.35	1179.6	1155.53	1075.47	826.809	1004.96	407.752	529.856	457.949
GECA02s00483g	Hypothetical protein, no similarity	1199.25	1412.7	1531.2	1721.73	1653.13	1387.88	1758.53	1219.42	1547.86	1412.08	1428.6	1418.7
GECA02s00549g	similar to Yarrowia lipolytica YALI0E25223g [Yarrowia lipolytica CLIB 122]	955.87	716.373	714.897	1140.19	1577.83	1859.76	2769.93	2729.33	2349.48	5176.26	6157.06	5929.73
GECA02s00560g	similar to Saccharomyces cerevisiae YPL147W PXA1 Subunit of a heterodimeric peroxisomal ATP-binding cassette transporter complex	464.904	367.585	464.383	477.504	628.191	757.289	622.763	982.753	746.246	529.531	632.138	585.419
GECA02s00571g	similar to Saccharomyces cerevisiae YGL216W KIP3 Kinesin-related motor protein involved in mitotic spindle positioning	354.773	340.852	391.724	449.94	495.573	476.174	354.72	514.309	482.145	91.6758	119.05	59.014
GECA02s00582g	similar to Saccharomyces cerevisiae YPR033C HTS1 Cytoplasmic and mitochondrial histidine tRNA synthetase	765.452	897.66	869.375	813.697	810.036	700.874	716.978	656.799	570.342	439.223	452.725	495.718
GECA02s00593g	similar to Saccharomyces cerevisiae YBR289W SNF5 Subunit of the SWI/SNF chromatin remodeling complex involved in transcriptional regulation	545.19	515.872	542.096	652.588	674.846	694.181	691.54	704.5	811.414	348.916	303.493	354.084
GECA02s00604g	similar to Saccharomyces cerevisiae YMR062C ARG7 Mitochondrial ornithine acetyltransferase, catalyzes the fifth step in arginine biosynthesis	1700.72	1737.26	1648.4	1107.96	996.289	980.077	789.995	649.461	766.826	968.754	890.359	604.303
GECA02s00615g	similar to Saccharomyces cerevisiae YLR084C RAX2 N-glycosylated protein involved in the maintenance of bud site selection during bipolar budding	1055.49	1031.33	941.086	939.479	1023.47	971.471	693.424	809.074	817.294	253.135	350.443	297.431
GECA02s00626g	similar to Saccharomyces cerevisiae YNL250W RAD50 Subunit of MRX complex, with Mre11p and Xrs2p	331.234	303.676	336.125	458.481	527.901	505.815	459.299	657.411	641.88	120.41	155.939	103.865
GECA02s00637g	similar to Saccharomyces cerevisiae YDR109C Putative kinase	1712.49	1417.29	1518.88	1852.95	1900	1945.81	2467.5	2438.84	2018.25	1629.64	1862.88	1725.57
GECA02s00659g	similar to Saccharomyces cerevisiae YFR015C GSY1 Glycogen synthase with similarity to Gsy2p	2485.93	2597.32	3063.98	2633.26	2906.21	3094.17	2581.03	2756.23	2299.99	10052.9	8516.26	8644.37
GECA02s00670g	conserved hypothetical protein	2438.43	2330.82	2342.76	1722.12	1769.59	1639.84	1564.44	1391.26	1023.58	1093.27	1153.61	1423.42
GECA02s00703g	conserved hypothetical protein. Putative transcription factor	307.274	300.334	339.6	428.977	407.039	431.234	456.944	485.567	433.146	462.484	573.452	767.182
GECA02s00725g	hypothetical protein, no similarity, partial	36.1499	32.1637	41.0679	54.35	51.0635	49.721	55.587	37.9158	42.6286	109.464	80.4844	134.552
GECA02s00736g	similar to Saccharomyces cerevisiae YDL168W SFA1 Bifunctional enzyme containing both alcohol dehydrogenase and glutathione-dependent formaldehyde dehydrogenase activities	3387.16	3932.33	3257.95	3510.62	3502.81	2730.83	10201.2	3175.75	4724.43	39676.5	34680.4	32379.8
GECA02s00747g	conserved hypothetical protein. Putative thioredoxin	962.595	928.57	955.302	1067.59	1071.23	1202.86	1323.72	1324.61	1285.72	1520.18	1505.73	1697.24
GECA02s00758g	similar to Saccharomyces cerevisiae YPR110C RPC40 RNA polymerase subunit AC40	3765.05	3746.03	3457.92	2807.18	2404.03	2255.61	2500	1861.54	2248.54	1280.73	1822.64	1508.4
GECA02s00780g	hypothetical protein, no similarity	720.475	690.893	647.925	576.887	586.679	594.261	466.837	554.671	513.014	498.06	400.745	448.506
GECA02s00807g	similar to Saccharomyces cerevisiae YBR109C CMD1 Calmodulin	1936.96	1961.15	1947.25	2170.89	1968.7	2144.69	1828.72	2347.72	1731.61	370.808	533.209	431.982
GECA02s00824g	conserved hypothetical protein	214.377	229.741	240.405	261.268	239.153	218.963	340.588	273.361	271.451	506.27	444.341	967.83
GECA02s00857g	similar to Saccharomyces cerevisiae YAR018C KIN3 Nonessential protein kinase with unknown cellular role	269.863	244.361	300.743	367.251	339.811	346.134	218.579	302.715	282.721	30.1025	46.9493	44.8506
GECA02s00868g	similar to Saccharomyces cerevisiae YAR015W ADE1 N-succinyl-5-aminoimidazole-4-carboxamide ribotide (SAICAR) synthetase	1468.69	1495.4	1484.76	1178.62	1024.94	930.834	985.021	865.948	821.214	448.801	551.654	375.329
GECA02s00879g	similar to Saccharomyces cerevisiae YPR067W ISA2 Protein required for maturation of mitochondrial and cytosolic Fe/S proteins	773.859	827.067	749.963	849.413	824.731	936.093	968.533	958.903	1061.31	722.46	721.007	663.317
GECA02s00890g	Conserved hypothetical protein	345.525	291.144	330.123	380.838	393.079	445.098	630.3	526.54	486.065	768.982	977.551	977.272
GECA02s00901g	similar to Saccharomyces cerevisiae YGL047W ALG13 Catalytic component of UDP-GlcNAc transferase, required for the second step of dolichyl-linked oligosaccharide synthesis	15.9732	25.4803	18.3226	27.175	27.9196	20.5577	30.1489	26.2964	32.339	9.57807	26.8281	7.08168
GECA02s00912g	similar to Saccharomyces cerevisiae YGR167W CLC1 Clathrin light chain, subunit of the major coat protein involved in intracellular protein transport and endocytosis	1079.45	998.328	968.886	931.326	951.471	899.758	817.789	964.406	904.511	313.34	415.836	167.6
GECA02s00923g	similar to Saccharomyces cerevisiae YER141W COX15 Protein required for the hydroxylation of heme O to form heme A, which is an essential prosthetic group for cytochrome c oxidase	490.966	813.282	653.611	571.84	597.7	664.062	500.754	474.559	557.602	285.974	511.412	292.709
GECA02s00934g	similar to Saccharomyces cerevisiae YER140W EMP65 ER membrane protein of unknown function	202.187	180.869	203.444	212.353	234.01	236.653	226.588	228.106	211.183	82.0978	100.606	108.586
GECA02s00945g	similar to Saccharomyces cerevisiae YER139C RTR1 RNA polymerase II subunit B1 CTD phosphatase	212.696	162.072	149.424	226.329	234.378	239.043	285.001	295.988	258.712	165.564	214.625	148.715
GECA02s00956g	similar to Saccharomyces cerevisiae YJL194W CDC6 Essential ATP-binding protein required for DNA replication	112.233	112.364	114.358	122.288	124.536	126.215	128.133	144.936	124.456	82.0978	90.545	59.014
GECA02s00967g	Conserved hypothetical protein. Putative bZIP family transcription factor.	8294.71	7708.43	8145.66	6733.19	7479.52	7985.47	8092.62	7977.6	9115.67	14521.7	15925.9	14288.5
GECA02s00989g	similar to Saccharomyces cerevisiae YNL083W SAL1 ADP/ATP transporter, member of the Ca2+-binding subfamily of mitochondrial carriers	318.203	342.523	327.595	382.003	362.22	371.951	312.795	281.922	306.24	155.986	276.665	254.94
GECA02s01000g	Conserved hypothetical protein. Putative DNA polymerase zeta processivity subunit.	29.004	25.0626	28.7475	22.1282	31.2259	30.5975	31.091	45.8659	39.6887	34.2074	45.2725	59.014
GECA02s01011g	similar to saccharomyces cerevisiae YJR068W RFC2 Subunit of heteropentameric Replication factor C (RF-C)	292.562	256.892	269.468	297.76	279.563	277.768	194.555	212.206	209.713	61.5733	82.1612	56.6534
GECA02s01022g	similar to Saccharomyces cerevisiae YJR041C URB2 Nucleolar protein required for normal metabolism of the rRNA primary transcript, proposed to be involved in ribosome biogenesis	2605.31	2877.19	2912.34	2121.59	2020.5	1965.41	1343.98	1119.74	1184.78	374.913	543.27	377.69
GECA02s01033g	similar to Saccharomyces cerevisiae YJL069C UTP18 Possible U3 snoRNP protein involved in maturation of pre-18S rRNA	2508.21	2696.32	2367.41	1716.68	1496.64	1339.6	794.235	617.66	863.843	288.711	392.362	127.47
GECA02s01044g	similar to Saccharomyces cerevisiae YPL094C SEC62 Essential subunit of Sec63 complex (Sec63p, Sec62p, Sec66p and Sec72p)	794.456	688.387	638.448	669.67	642.151	684.619	639.251	704.5	693.818	316.076	395.715	332.839
GECA02s01055g	similar to Saccharomyces cerevisiae YPL103C FMP30 Mitochondrial inner membrane protein with a role in maintaining mitochondrial morphology and normal cardiolipin levels, proposed to be involved in N-a	575.876	638.679	647.293	754.3	752.36	666.452	692.482	565.679	685.978	459.748	623.754	540.568
GECA02s01066g	similar to Saccharomyces cerevisiae YBR176W ECM31 Ketopantoate hydroxymethyltransferase, required for pantothenic acid biosynthesis	425.391	490.81	614.123	790.016	857.426	958.563	617.581	525.317	828.074	708.777	563.391	516.963
GECA02s01077g	Hypothetical protein, no similarity	145.02	108.605	125.731	130.828	145.843	127.171	171.943	170.621	155.325	113.569	117.373	148.715
GECA02s01110g	Hypothetical protein, no similarity	860.03	747.284	725.954	1092.44	1326.92	1209.08	1477.77	1666.46	1574.81	1187.68	1255.89	1227.49
GECA02s01121g	Conserved hypothetical protein	320.725	294.904	268.837	309.795	357.077	348.525	282.175	283.145	350.339	138.198	147.555	89.7013
GECA02s01132g	similar to Saccharomyces cerevisiae YJL080C SCP160 Essential RNA-binding G protein effector of mating response pathway	5075.69	4687.55	4977.43	4457.48	5092.76	4499.75	3384.21	3992.17	3693.01	1245.15	1390.03	1413.98
GECA02s01192g	hypothetical protein, no similarity, partial (gap in ORF)	275.748	237.26	238.194	203.424	193.968	204.143	293.009	199.975	127.886	199.771	132.464	342.281
GECA02s01253g	similar to Saccharomyces cerevisiae YOL075C Putative ABC transporter	928.967	970.341	945.825	1061.38	1153.89	1216.25	830.979	885.517	915.781	284.606	367.21	306.873
GECA02s01275g	similar to Saccharomyces cerevisiae YDR421W ARO80 Zinc finger transcriptional activator of the Zn2Cys6 family	1132.84	1139.51	1125.58	1273.34	1340.88	1375.45	1056.15	1123.41	1235.25	379.018	385.655	321.036
GECA02s01286g	similar to Saccharomyces cerevisiae YCL017C NFS1 Cysteine desulfurase involved in iron-sulfur cluster (Fe/S) biogenesis and in thio-modification of mitochondrial and cytoplasmic tRNAs	3246.76	3219.29	3241.2	3585.55	3575.55	4014.01	4460.62	4515.04	4495.61	3407.06	3687.19	3394.49
GECA02s01297g	similar to Saccharomyces cerevisiae YCL016C DCC1 Subunit of a complex with Ctf8p and Ctf18p that shares some components with Replication Factor C	197.984	215.121	213.237	242.246	274.053	264.86	190.786	196.306	229.803	265.449	269.958	219.532
GECA02s01308g	Conserved hypothetical protein. Putative ubiquitin hydrolase family protein	464.904	355.889	374.349	542.724	593.659	595.695	712.738	632.338	679.608	2242.64	1418.54	1838.88
GECA02s01319g	similar to Saccharomyces cerevisiae YBL078C ATG8 Component of autophagosomes and Cvt vesicles	904.587	908.103	948.036	1403.78	1393.04	1555.21	2221.12	2592.95	1912.41	3340.01	2572.15	3165.51
GECA02s01330g	Conserved hypothetical protein	328.712	324.143	326.016	277.961	311.157	282.071	396.175	361.423	334.169	589.736	331.998	247.859
GECA02s01341g	Conserved hypothetical protein. Putative Molybdenum cofactor biosynthesis protein	295.084	263.993	301.059	271.75	291.319	261.991	230.356	312.499	260.672	188.825	167.676	134.552
GECA02s01352g	similar to Saccharomyces cerevisiae YLR362W STE11 Signal transducing MEK kinase involved in pheromone response and pseudohyphal/invasive growth pathways, and the high osmolarity response pathway	553.177	537.593	559.471	618.814	662.723	662.149	586.019	669.642	650.699	306.498	256.544	354.084
GECA02s01363g	Conserved hypothetical protein	1101.73	907.685	924.975	1025.66	1063.15	990.117	1130.11	1297.7	1251.91	710.146	985.935	594.861
GECA02s01374g	Hypothetical protein, no similarity	18.0749	12.5313	5.05451	5.04679	7.71463	4.30278	26.3803	37.9158	18.6194	50.627	50.3028	61.3746
GECA02s01396g	similar to Saccharomyces cerevisiae YDL154W MSH5 Protein of the MutS family, forms a dimer with Msh4p that facilitates crossovers between homologs during meiosis	9.66799	7.10108	4.7386	4.27036	5.87781	7.17129	15.0744	17.7348	14.2095	12.3147	8.3838	14.1634
GECA02s01440g	similar to Saccharomyces cerevisiae YLR215C CDC123 Protein involved in nutritional control of the cell cycle	374.109	394.319	358.238	365.31	381.323	362.867	315.621	257.46	352.789	281.869	330.322	290.349
GECA02s01462g	similar to Saccharomyces cerevisiae YHR150W PEX28 Peroxisomal integral membrane peroxin, involved in the regulation of peroxisomal size, number and distribution	156.369	118.63	136.788	137.04	159.436	197.928	157.811	193.86	172.965	88.9393	103.959	101.504
GECA02s01473g	Hypothetical protein, no similarity	2356.89	2262.32	2420.79	1529.18	1520.15	1191.39	1096.19	856.775	1089.73	922.232	1123.43	1645.31
GECA02s01484g	similar to Saccharomyces cerevisiae YHL023C NPR3 Subunit of the conserved Npr2/3 complex that mediates downregulation of TORC1 activity upon amino acid limitation	588.486	494.151	540.832	733.337	748.319	697.05	764.086	948.506	878.052	160.091	256.544	233.695
GECA02s01495g	similar to Saccharomyces cerevisiae YCR019W MAK32 Protein necessary for structural stability of L-A double-stranded RNA-containing particles	104.246	89.8078	99.1947	85.4072	85.963	81.2747	78.6697	81.947	84.7673	16.4196	21.7979	37.769
GECA02s01506g	similar to Saccharomyces cerevisiae YCR073W-A SOL2 Protein with a possible role in tRNA export	557.38	525.062	532.619	554.37	543.698	557.927	675.995	714.896	584.061	541.845	514.765	526.405
GECA02s01517g	similar to Saccharomyces cerevisiae YKL197C PEX1 AAA-peroxin that heterodimerizes with Pex6p and participates in the recycling of peroxisomal signal receptor Pex5p from the peroxisomal membrane	1114.34	951.544	1147.69	1319.54	1604.28	1652.27	1347.75	1510.52	1499.35	874.341	933.955	1059.89
GECA02s01528g	similar to Saccharomyces cerevisiae YCR075C ERS1 Protein with similarity to human cystinosin, which is a H(+)-driven transporter involved in L-cystine export from lysosomes and implicated in the dise	97.5206	86.0484	88.138	117.629	138.496	151.553	136.141	184.075	176.884	27.3659	35.2119	21.245
GECA02s01550g	Conserved hypothetical protein. Putative cell wall protein	1028.17	982.037	1056.71	1263.25	1380.18	1304.7	1181.46	1526.42	1476.81	336.601	420.867	363.526
GECA02s01572g	similar to Yarrowia lipolytica YALI0E03124g [Yarrowia lipolytica CLIB 122]	258.514	234.753	235.035	352.499	437.53	424.062	437.159	456.213	442.456	671.833	605.31	899.373
GECA02s01583g	similar to Saccharomyces cerevisiae YDL103C QRI1 UDP-N-acetylglucosamine pyrophosphorylase, catalyzes the formation of UDP-N-acetylglucosamine (UDP-GlcNAc)	1204.29	1043.86	1070.29	1309.06	1358.14	1242.07	959.582	988.868	906.471	948.229	796.461	970.19
GECA02s01605g	similar to Saccharomyces cerevisiae YIL147C SLN1 Histidine kinase osmosensor that regulates a MAP kinase cascade	6307.31	5611.1	5295.86	7290.28	7208.77	6792.17	7918.32	7192.99	6830.38	4851.98	5026.92	4213.6
GECA02s01616g	similar to Saccharomyces cerevisiae YFR048W RMD8 Cytosolic protein required for sporulation	240.018	213.868	196.81	270.585	286.911	284.939	299.133	344.3	277.331	94.4124	100.606	101.504
GECA02s01627g	similar to Saccharomyces cerevisiae YGL244W RTF1 Subunit of the RNA polymerase II-associated Paf1 complex	964.276	930.241	801.771	1023.33	1030.09	988.682	768.326	1028.01	874.132	407.752	420.867	257.301
GECA02s01638g	similar to Saccharomyces cerevisiae YNL010W Putative protein of unknown function with similarity to phosphoserine phosphatases	568.309	517.961	528.512	427.036	387.936	353.784	1146.13	462.328	406.687	5002.49	5415.93	4029.48
GECA02s01660g	similar to Saccharomyces cerevisiae YLR170C APS1 Small subunit of the clathrin-associated adaptor complex AP-1, which is involved in protein sorting at the trans-Golgi network	188.316	189.223	213.869	219.729	200.948	251.473	183.249	279.476	207.263	101.254	103.959	96.783
GECA02s01671g	similar to Saccharomyces cerevisiae YOR099W KTR1 Alpha-1,2-mannosyltransferase involved in O- and N-linked protein glycosylation	3762.53	3266.91	3147.69	3080.87	3063.81	2853.22	3307.9	3471.74	2884.05	1291.67	1812.58	1236.93
GECA02s01704g	similar to Saccharomyces cerevisiae YJL102W MEF2 Mitochondrial elongation factor involved in translational elongation	365.702	319.131	351.288	468.187	470.96	497.688	507.349	601.149	564.462	131.356	189.474	146.355
GECA02s01726g	similar to Saccharomyces cerevisiae YKR026C GCN3 Alpha subunit of the translation initiation factor eIF2B	629.68	585.212	594.537	664.623	592.19	671.233	589.788	643.345	645.8	88.9393	155.939	70.8168
GECA02s01737g	similar to Saccharomyces cerevisiae YKR025W RPC37 RNA polymerase III subunit C37	477.514	507.518	462.803	311.348	301.973	286.852	230.356	214.652	210.203	32.8391	68.7471	14.1634
GECA02s01825g	Conserved hypothetical protein	2.52208	7.51879	5.37041	9.70536	8.08199	7.17129	23.5538	14.6771	17.1495	158.722	202.888	195.926
GECA02s01836g	Conserved hypothetical protein	412.361	414.369	469.122	644.048	706.44	763.026	1371.77	1573.51	1198.5	6439.2	6977	7405.08
GECA02s01847g	similar to Saccharomyces cerevisiae YDR013W PSF1 Subunit of the GINS complex(Sld5p, Psf1p, Psf2p, Psf3p), which is localized to DNA replication origins and implicated in assembly of the DNA replicatio	55.4858	65.5805	60.6541	72.2079	85.5956	85.5774	67.835	94.7895	78.8875	95.7807	85.5147	108.586
GECA02s01858g	similar to Saccharomyces cerevisiae YCR092C MSH3 Mismatch repair protein, forms dimers with Msh2p that mediate repair of insertion or deletion mutations and removal of nonhomologous DNA ends	192.099	177.527	171.221	215.847	198.744	218.963	233.183	245.841	225.883	223.032	202.888	158.158
GECA02s01869g	similar to Saccharomyces cerevisiae YCR061W Protein of unknown function	6484.7	7105.67	6542.11	4328.98	3894.05	3992.02	4795.56	3635.63	4217.3	2231.69	2329.02	2013.56
GECA02s01902g	similar to Saccharomyces cerevisiae YEL050C RML2 Mitochondrial ribosomal protein of the large subunit	2467.44	2726.81	2685.84	2354.13	2206.75	2197.76	1827.31	1741.07	2118.69	424.172	692.502	469.751
GECA02s01913g	Conserved hypothetical protein. Putative transcription factor	743.594	615.705	610.964	1001.59	1154.62	1046.05	1335.97	1489.72	1364.12	1885.51	1561.06	1536.72
GECA02s01935g	Hypothetical protein, no similarity	5131.6	5586.46	5044.71	6538.69	8710.55	8037.11	14032.4	13005.1	11710.6	10124	13414.1	12470.8
GECA02s01957g	similar to Saccharomyces cerevisiae YER129W SAK1 Upstream serine/threonine kinase for the SNF1 complex	1145.45	985.797	899.387	1209.29	1234.71	991.551	1343.51	1442.02	1409.2	1696.69	1587.89	1775.14
GECA02s01990g	similar to Saccharomyces cerevisiae YPR094W RDS3 Component of the SF3b subcomplex of the U2 snRNP	116.016	126.149	119.097	116.464	102.862	105.179	177.596	98.4587	107.307	426.908	454.402	377.69
GECA02s01995g	Hypothetical protein, no similarity	3000.44	3001.67	2970.16	5220.32	5137.94	3905.01	8666.86	5620.71	5470.68	11352.8	11133.7	11295.3
GECA02s02012g	Hypothetical protein, no similarity	163.935	160.401	160.797	176.638	201.682	207.967	276.051	261.741	252.832	495.323	489.614	486.275
GECA02s02023g	similar to Saccharomyces cerevisiae YIL109C SEC24 Component of the Sec23p-Sec24p heterodimer of the COPII vesicle coat	823.04	763.992	806.194	825.732	924.653	902.627	945.921	1094.67	854.043	901.707	757.895	953.666
GECA02s02034g	similar to Saccharomyces cerevisiae YIL108W Putative metalloprotease	1300.55	1104.84	1191.6	1192.21	1318.47	1313.3	1930	1862.77	1502.29	2219.38	2248.53	2037.16
GECA02s02045g	similar to Saccharomyces cerevisiae YGR112W SHY1 Mitochondrial inner membrane protein required for assembly of cytochrome c oxidase (complex IV)	217.74	197.577	217.344	246.128	257.889	276.812	251.555	276.418	291.051	125.883	159.292	200.648
GECA02s02056g	Hypothetical protein, no similarity	4.20347	6.68337	5.37041	6.59964	4.40836	4.30278	14.1323	9.17317	6.3698	306.498	254.867	325.757
GECA02s02089g	similar to Saccharomyces cerevisiae YGL001C ERG26 C-3 sterol dehydrogenase	246.744	245.196	255.569	267.091	236.949	271.553	220.464	270.303	198.934	150.513	162.646	136.912
GECA02s02100g	Hypothetical protein, no similarity	633.463	607.351	660.561	600.179	585.944	537.369	531.845	498.409	497.334	139.566	181.09	191.205
GECA02s02122g	similar to Saccharomyces cerevisiae YAL001C TFC3 Largest of six subunits of the RNA polymerase III transcription initiation factor complex (TFIIIC)	465.324	344.611	378.14	456.928	486.022	472.827	480.498	621.941	554.662	160.091	238.1	174.681
GECA02s02133g	Hypothetical protein, no similarity	36.1499	33.4168	39.1724	65.9964	83.7588	62.6293	165.819	190.802	144.545	249.03	209.595	250.219
GECA02s02144g	Conserved hypothetical protein. Putative Methyltransferase.	4681.41	3489.97	4627.72	6872.17	6630.54	4539.91	6814.12	14718.7	10773.3	2458.83	2593.95	2424.3
GECA02s02155g	similar to Saccharomyces cerevisiae YJR125C ENT3 Protein containing an N-terminal epsin-like domain involved in clathrin recruitment and traffic between the Golgi and endosomes	1223.21	1245.19	1345.76	1837.03	1682.16	1538	2926.33	2257.82	2554.78	5503.29	5345.51	4777.77
GECA02s02171g	similar to Synechocystis sp. Syn7509DRAFT_00025230 [Synechocystis sp. PCC 7509]	93.3171	97.3265	85.9266	109.476	106.168	118.565	103.166	129.036	117.596	47.8904	53.6563	35.4084
GECA02s02188g	conserved hypothetical protein	52.5434	65.9983	65.3927	77.2547	72.7379	65.4978	62.1821	60.543	58.3081	42.4172	30.1817	18.8845
GECA02s02210g	Conserved hypothetical protein. Putative NipSnap1 family protein which may be involved in vesicular transport	541.407	448.621	609.384	1239.57	1466.15	1424.7	2281.42	3407.53	2436.69	1509.23	1767.3	1496.6
GECA02s02221g	Conserved hypothetical protein	107.609	92.314	93.5084	85.4072	72.3706	93.7049	83.3805	77.0547	82.8074	90.3076	112.343	63.7351
GECA02s02232g	similar to Saccharomyces cerevisiae YER155C BEM2 Rho GTPase activating protein (RhoGAP) involved in the control of cytoskeleton organization and cellular morphogenesis	3414.48	2909.35	3089.88	4285.5	4456.12	3862.46	4215.66	4991.43	4623.49	1096.01	1545.97	1121.27
GECA02s02265g	similar to Saccharomyces cerevisiae YHL021C AIM17 Putative protein of unknown function	1285.84	1563.91	1255.41	2320.75	2594.69	1981.67	1873.94	2230.3	2939.42	1895.09	1961.81	1406.89
GECA02s02298g	similar to Saccharomyces cerevisiae YJR127C RSF2 Zinc-finger protein, involved in transcriptional control of both nuclear and mitochondrial genes	676.339	611.528	630.234	975.194	1028.98	1082.39	1156.02	1176.61	1111.77	1191.79	1161.99	1612.26
GECA02s02309g	similar to Saccharomyces cerevisiae YGR243W FMP43 Putative protein of unknown function	625.897	591.896	660.245	791.957	805.995	823.264	790.466	888.575	797.695	171.037	223.009	221.893
GECA02s02320g	Conserved hypothetical protein	18.0749	17.5438	17.059	16.6932	13.2251	14.3426	25.9092	32.4119	17.6394	36.944	30.1817	25.9662
GECA02s02331g	similar to Saccharomyces cerevisiae YDR036C EHD3 3-hydroxyisobutyryl-CoA hydrolase	2468.28	2410.19	2629.92	2868.9	3078.87	3289.23	3006.41	3284.61	3279.47	816.873	949.046	800.23
GECA02s02342g	similar to Saccharomyces cerevisiae YBR255C-A Putative protein of unknown function	405.635	346.282	373.086	307.466	313.361	327.489	263.803	382.827	319.47	60.205	72.1007	40.1295
GECA02s02364g	similar to Saccharomyces cerevisiae YLR414C PUN1 Plasma membrane protein with a role in cell wall integrity	801.182	576.858	507.978	534.183	581.169	541.194	296.778	426.858	396.887	381.755	382.301	304.512
GECA02s02386g	Conserved hypothetical protein	112.233	115.706	145.633	239.528	312.626	259.601	652.912	530.209	505.174	5270.68	5196.28	5367.91
GECA02s02408g	Hypothetical protein, no similarity	275.748	208.855	244.196	282.62	274.053	285.417	273.224	297.822	315.55	218.927	318.584	243.138
GECA02s02419g	similar to Saccharomyces cerevisiae YOR043W WHI2 Protein required, with binding partner Psr1p, for full activation of the general stress response, possibly through Msn2p dephosphorylation	138.294	132.414	120.36	154.121	187.355	180.717	147.447	199.975	160.715	57.4684	57.0098	28.3267
GECA02s02441g	similar to Saccharomyces cerevisiae YOR296W Putative protein of unknown function	1254.32	1223.47	1340.08	1674.37	1786.12	1756.01	1701.06	2003.42	1977.58	755.3	897.066	885.21
GECA02s02452g	similar to Saccharomyces cerevisiae YGR192C TDH3 Glyceraldehyde-3-phosphate dehydrogenase, isozyme 3, involved in glycolysis and gluconeogenesis	3132.01	3286.13	3769.4	4089.45	4898.05	5996.16	7380.35	8863.12	8123.94	5106.48	7161.44	4182.91
GECA02s02463g	similar to Saccharomyces cerevisiae YER156C Putative protein of unknown function	927.286	1091.9	1061.76	644.436	614.966	738.165	589.316	465.386	454.706	379.018	328.645	375.329
GECA02s02474g	similar to Saccharomyces cerevisiae YDR079W PET100 Chaperone that specifically facilitates the assembly of cytochrome c oxidase	580.499	640.768	632.445	574.557	597.333	668.843	559.639	531.433	642.86	192.93	340.382	191.205
GECA02s02485g	Hypothetical protein, no similarity	52.1231	49.7075	46.1224	27.9514	29.7564	19.6015	30.1489	43.4197	21.0693	6.84148	15.0908	9.44224
GECA02s02518g	similar to Saccharomyces cerevisiae YPR091C NVJ2 Lipid-binding ER protein	545.19	474.101	532.303	833.496	857.059	860.077	1171.57	1521.52	1236.72	888.024	667.35	587.779
GECA02s02529g	similar to Saccharomyces cerevisiae YNL244C SUI1 Translation initiation factor eIF1	6475.03	6851.29	6524.11	6329.45	5667.68	6780.7	8682.41	7019.31	6896.53	36396.7	38039	37794.9
GECA02s02540g	similar to Saccharomyces cerevisiae YNL243W SLA2 Transmembrane actin-binding protein involved in membrane cytoskeleton assembly and cell polarization	1420.77	1429.41	1470.23	1066.81	1099.52	1090.04	998.211	1115.46	936.85	325.655	417.513	363.526
GECA02s02562g	similar to Saccharomyces cerevisiae YOR249C APC5 Subunit of the Anaphase-Promoting Complex/Cyclosome (APC/C), which is a ubiquitin-protein ligase required for degradation of anaphase inhibitors	204.289	172.097	211.658	261.268	305.279	273.943	243.075	360.812	283.211	87.571	70.4239	35.4084
GECA02s02573g	similar to Saccharomyces cerevisiae YBR191W RPL21A Protein component of the large (60S) ribosomal subunit, nearly identical to Rpl21Bp	4451.9	4692.14	4511.46	4597.62	4135.78	4192.34	3967.4	4264.91	3925.27	1797.94	2253.56	2249.61
GECA02s02584g	similar to Saccharomyces cerevisiae YBR189W RPS9B Protein component of the small (40S) ribosomal subunit, nearly identical to Rps9Ap	5947.49	5796.99	5755.82	5486.63	4883.73	4936.72	5090.92	4409.85	4386.83	1959.4	2438.01	2048.97
GECA02s02595g	similar to Saccharomyces cerevisiae YPL167C REV3 Catalytic subunit of DNA polymerase zeta	229.93	211.779	241.353	288.055	295.36	327.011	359.902	347.969	370.428	723.829	596.926	606.664
GECA02s02617g	Conserved hypothetical protein. Putative Autophagy-related protein 29.	67.2556	60.1503	69.4995	109.865	126.74	115.697	150.273	160.836	144.055	54.7318	55.3331	59.014
GECA02s02639g	similar to Saccharomyces cerevisiae YPL165C SET6 SET domain protein of unknown function	776.381	938.595	897.491	456.54	441.571	492.907	233.183	187.744	282.231	225.769	258.221	219.532
GECA02s02650g	similar to Saccharomyces cerevisiae YDR129C SAC6 Fimbrin, actin-bundling protein	5545.22	5060.98	5157.18	4102.26	4134.31	4097.2	3396.93	4000.12	3753.77	2643.55	2367.58	2377.08
GECA02s02661g	similar to Saccharomyces cerevisiae YKL022C CDC16 Subunit of the anaphase-promoting complex/cyclosome (APC/C)	340.061	290.726	276.418	402.967	410.712	413.545	617.11	527.152	570.342	1001.59	937.308	913.537
GECA02s02672g	similar to Saccharomyces cerevisiae YGR222W PET54 Mitochondrial inner membrane protein that binds to the 5' UTR of the COX3 mRNA to activate its translation	169.82	147.452	140.263	192.943	171.926	192.669	186.075	212.818	200.404	134.093	120.727	146.355
GECA02s02683g	similar to Saccharomyces cerevisiae YGR223C HSV2 Phosphatidylinositol 3,5-bisphosphate-binding protein, plays a role in micronucleophagy	97.9409	86.8838	92.5607	122.288	146.578	133.864	246.373	203.644	180.314	1227.36	1113.37	1048.09
GECA02s02694g	similar to Saccharomyces cerevisiae YER073W ALD5 Mitochondrial aldehyde dehydrogenase, involved in regulation or biosynthesis of electron transport chain components and acetate formation	6294.28	5785.71	4847.59	9173.12	14970.1	17417.6	9921.34	17096.4	17162.2	9000.65	11806.1	10620.2
GECA02s02705g	Hypothetical protein, no similarity	127.786	126.149	117.201	113.747	107.637	109.482	71.1325	84.3932	77.4175	42.4172	62.0401	37.769
GECA02s02721g	similar to Saccharomyces cerevisiae YKR083C DAD2 Essential subunit of the Dam1 complex (aka DASH complex)depolymerization thereby aiding in chromosom	67.2556	65.1628	72.0267	95.5007	107.27	101.354	81.9673	116.805	101.917	99.8856	102.282	101.504
GECA02s02749g	similar to Saccharomyces cerevisiae YKR082W NUP133 Subunit of the Nup84p subcomplex of the nuclear pore complex (NPC)	1699.88	1714.28	1736.86	1608.37	1704.93	1692.9	1402.87	1477.49	1261.22	712.882	648.906	1010.32
GECA02s02760g	similar to Saccharomyces cerevisiae YKR081C RPF2 Essential protein involved in the processing of pre-rRNA and the assembly of the 60S ribosomal subunit, interacts with ribosomal protein L11	4141.68	4324.14	3884.07	2909.67	2373.17	2367.96	1889.02	1284.86	1626.26	1063.17	1140.2	826.196
GECA02s02771g	similar to Saccharomyces cerevisiae YKR080W MTD1 NAD-dependent 5,10-methylenetetrahydrafolate dehydrogenase, plays a catalytic role in oxidation of cytoplasmic one-carbon units	1754.95	1989.97	1997.79	1995.42	1681.05	1617.37	1739.68	1410.83	1629.2	1089.16	840.056	901.734
GECA02s02782g	similar to Saccharomyces cerevisiae YGR166W TRS65 Subunit of TRAPPII, a multimeric guanine nucleotide-exchange factor for Ypt1p	303.911	236.424	267.573	369.968	415.855	416.891	1224.8	506.971	521.833	2725.65	1348.11	1853.04
GECA02s02793g	similar to Saccharomyces cerevisiae YOR298C-A MBF1 Transcriptional coactivator that bridges the DNA-binding region of Gcn4p and TATA-binding protein Spt15p	1443.05	1364.24	1515.09	1834.7	1937.11	2084.46	4444.13	2673.67	2916.39	10152.8	5685.89	5552.04
GECA02s02804g	similar to Saccharomyces cerevisiae YKR031C SPO14 Phospholipase D	3246.34	2968.67	3209.3	2851.43	2851.11	2399.04	2192.86	2405.21	2696.87	410.489	511.412	337.56
GECA02s02826g	similar to Saccharomyces cerevisiae YMR235C RNA1 GTPase activating protein (GAP) for Gsp1p, involved in nuclear transport	816.735	720.551	783.765	732.56	778.81	772.109	771.152	936.275	860.903	291.447	343.736	306.873
GECA02s02837g	similar to Saccharomyces cerevisiae YDR018C Probable membrane protein with three predicted transmembrane domains. Pseudogene (Frameshift)	6.30521	4.59482	7.26586	11.6464	11.7556	15.7768	15.0744	14.6771	20.0894	23.261	21.7979	18.8845
GECA02s02848g	similar to Saccharomyces cerevisiae YDL058W USO1 Essential protein involved in the vesicle-mediated ER to Golgi transport step of secretion	2842.39	2476.19	2663.41	3156.18	3154.18	3197.44	2690.32	3472.96	3042.8	622.575	799.814	597.222
GECA02s02859g	Conserved hypothetical protein	192.519	159.565	173.433	220.506	196.907	216.095	127.191	210.371	164.635	86.2027	45.2725	66.0957
GECA02s02870g	similar to Saccharomyces cerevisiae YGR012W Putative cysteine synthase, localized to the mitochondrial outer membrane	771.757	710.108	771.128	744.207	698.725	744.858	595.912	597.479	730.567	135.461	189.474	103.865
GECA02s02886g	Hypothetical protein, no similarity	106.348	83.5421	108.356	125.393	125.638	162.549	130.488	182.24	160.225	43.7855	88.8682	59.014
GECA02s02903g	similar to Saccharomyces cerevisiae YGR013W SNU71 Component of U1 snRNP required for mRNA splicing via spliceosome	651.538	583.959	635.92	718.585	691.378	698.484	684.003	816.413	758.986	391.333	508.058	436.704
GECA02s02914g	similar to Saccharomyces cerevisiae YDR416W SYF1 Member of the NineTeen Complex (NTC) that contains Prp19p and stabilizes U6 snRNA in catalytic forms of the spliceosome containing U2, U5, and U6 snRNA	849.522	736.841	796.717	876.2	869.549	869.639	928.02	952.176	883.932	629.416	752.865	630.27
GECA02s02925g	similar to Saccharomyces cerevisiae YEL051W VMA8 Subunit D of the eight-subunit V1 peripheral membrane domain of the vacuolar H+-ATPase (V-ATPase)	1063.9	947.367	990.052	1081.95	1074.17	1102.47	974.186	1331.94	1074.54	276.396	383.978	210.09
GECA02s02936g	Hypothetical protein, no similarity	4.20347	6.26566	4.10679	4.27036	4.041	3.82469	8.47937	15.2886	8.81972	8.20978	1.67676	14.1634
GECA02s03024g	Hypothetical protein, no similarity	1683.91	1597.32	1217.82	1372.73	1814.77	1323.34	1337.86	2537.91	1806.08	119.042	144.201	51.9323
GECA02s03035g	Hypothetical protein, no similarity	2.10174	0	0	0	0.367363	0	11.3058	1.83463	0	56.1001	57.0098	66.0957
GECA02s03046g	similar to Saccharomyces cerevisiae YDR415C Putative aminopeptidase	1149.65	1026.31	1122.73	1024.11	1081.15	1141.67	1297.82	1695.81	1363.63	1475.02	1599.63	1550.89
GECA02s03068g	similar to Saccharomyces cerevisiae YFL031W HAC1 Basic leucine zipper (bZIP) transcription factor (ATF/CREB1 homolog) that regulates the unfolded protein response	2679.29	2904.76	2841.27	2423.62	2946.99	2679.67	2185.32	2052.96	2564.58	1269.78	1267.63	1517.84
GECA02s03123g	similar to Saccharomyces cerevisiae YPR175W DPB2 Second largest subunit of DNA polymerase II (DNA polymerase epsilon)	232.452	239.348	234.087	247.681	239.888	238.087	236.009	299.657	254.792	227.137	283.372	188.845
GECA02s03134g	similar to Saccharomyces cerevisiae YPR176C BET2 Beta subunit of Type II geranylgeranyltransferase required for vesicular transport	218.16	194.653	216.712	269.421	277.359	273.943	308.555	380.381	325.84	166.932	204.565	92.0618
GECA02s03156g	Conserved hypothetical protein. Putative Microtubule binding protein.	522.492	413.116	493.446	636.672	613.864	635.377	504.523	732.631	605.131	166.932	199.534	143.994
GECA02s03178g	similar to Saccharomyces cerevisiae YGL077C HNM1 Choline/ethanolamine transporter, involved in the uptake of nitrogen mustard and the uptake of glycine betaine during hypersaline stress	4080.73	4295.32	4244.52	4197.37	4380.07	3882.06	3713.49	3380.01	4108.03	9471.35	9450.22	9777.44
GECA02s03189g	similar to Saccharomyces cerevisiae YKL046C DCW1 Putative mannosidase, GPI-anchored membrane protein required for cell wall biosynthesis in bud formation	232.452	174.185	118.781	189.449	197.641	114.741	220.464	330.846	190.604	94.4124	112.343	118.028
GECA02s03200g	Conserved hypothetical protein	187.055	190.476	187.649	126.558	157.966	143.426	120.596	124.755	140.136	54.7318	78.8077	47.2112
GECA02s03211g	similar to Saccharomyces cerevisiae YJR099W YUH1 Ubiquitin C-terminal hydrolase that cleaves ubiquitin-protein fusions to generate monomeric ubiquitin	638.507	505.847	602.434	789.24	828.037	848.125	994.913	1095.89	1039.75	640.363	734.421	557.092
GECA02s03222g	Hypothetical protein, no similarity	243.801	212.615	234.087	395.202	368.465	360.477	417.374	465.997	424.817	303.762	316.908	316.315
GECA02s03233g	similar to Saccharomyces cerevisiae YJR101W RSM26 Mitochondrial ribosomal protein of the small subunit	1657.43	1865.49	1762.44	1757.06	1530.07	1610.19	1340.21	1210.86	1593.43	484.377	643.876	495.718
GECA02s03244g	similar to Saccharomyces cerevisiae YIR023W DAL81 Positive regulator of genes in multiple nitrogen degradation pathways	214.377	195.071	211.026	282.62	289.85	319.84	267.571	313.723	321.92	77.9929	110.666	92.0618
GECA02s03255g	similar to Saccharomyces cerevisiae YCL064C CHA1 Catabolic L-serine (L-threonine) deaminase, catalyzes the degradation of both L-serine and L-threonine	225.726	177.945	188.912	184.79	178.171	177.848	241.191	205.479	184.724	213.454	204.565	228.974
GECA02s03277g	Conserved hypothetical protein	143.338	139.933	146.265	211.189	213.438	227.091	339.175	219.545	309.67	229.874	186.12	252.58
GECA02s03288g	similar to Saccharomyces cerevisiae YMR015C ERG5 C-22 sterol desaturase, a cytochrome P450 enzyme that catalyzes the formation of the C-22(23) double bond in the sterol side chain in ergosterol biosyn	2286.69	2307.85	2555.05	1736.09	1626.68	1647.96	1415.11	1172.94	1211.24	822.346	1056.36	698.726
GECA02s03299g	Hypothetical protein, no similarity	36.9906	38.0117	45.1747	39.9861	34.5321	39.6812	21.1984	25.0733	27.9291	1.3683	3.35352	2.36056
GECA02s03321g	Hypothetical protein, no similarity	258.514	229.741	205.339	224	221.887	226.613	197.852	250.733	282.721	19.1561	26.8281	9.44224
GECA02s03332g	similar to Saccharomyces cerevisiae YDR322C-A TIM11 Subunit of mitochondrial F1F0-ATPase	596.893	642.856	639.079	711.209	752.36	665.018	589.316	721.012	814.354	160.091	258.221	212.45
GECA02s03343g	similar to Saccharomyces cerevisiae YDR322W RPL35 Mitochondrial ribosomal protein of the large subunit	1534.69	1611.94	1654.09	1530.73	1337.57	1357.29	1025.06	922.21	1169.59	195.666	321.938	212.45
GECA02s03354g	similar to Saccharomyces cerevisiae YDR057W YOS9 ER quality-control lectin, integral subunit of the HRD ligase	290.04	205.931	206.603	307.078	289.482	270.597	368.382	414.627	298.401	366.703	440.988	238.417
GECA02s03376g	similar to Saccharomyces cerevisiae YMR063W RIM9 Plasma membrane protein of unknown function, involved in the proteolytic activation of Rim101p in response to alkaline pH	491.806	472.431	541.148	692.574	801.219	721.432	602.978	731.408	687.938	261.345	420.867	309.233
GECA02s03387g	similar to Saccharomyces cerevisiae YOL141W PPM2 AdoMet-dependent tRNA methyltransferase also involved in methoxycarbonylation	789.412	867.585	892.752	611.049	529.738	480.477	584.606	333.292	392.968	195.666	238.1	224.253
GECA02s03398g	similar to Saccharomyces cerevisiae YJR033C RAV1 Subunit of the RAVE complex (Rav1p, Rav2p, Skp1p), which promotes assembly of the V-ATPase holoenzyme	1510.73	1325.81	1407.05	1877.79	1869.14	1918.56	2029.87	2319.59	2157.89	1198.63	1557.71	1029.2
GECA02s03409g	similar to Saccharomyces cerevisiae YJR034W PET191 Protein required for assembly of cytochrome c oxidase	49.1806	72.6816	54.0201	65.22	55.1045	76.0157	60.2978	70.9392	73.4977	43.7855	55.3331	44.8506
GECA02s03420g	similar to Saccharomyces cerevisiae YJR035W RAD26 Protein involved in transcription-coupled nucleotide excision repair of UV-induced DNA lesions	304.331	254.386	238.194	297.76	360.751	357.13	430.093	382.827	371.898	669.097	672.381	727.052
GECA02s03431g	similar to Saccharomyces cerevisiae YBR248C HIS7 Imidazole glycerol phosphate synthase (glutamine amidotransferase:cyclase)	1167.72	1213.45	1129.68	901.434	778.81	734.34	596.854	456.213	609.541	432.382	390.685	278.546
GECA02s03442g	similar to Saccharomyces cerevisiae YJR122W IBA57 Mitochondrial matrix protein involved in the incorporation of iron-sulfur clusters into mitochondrial aconitase-type proteins	244.222	221.387	241.669	278.35	277.727	283.505	331.638	273.972	312.61	322.918	271.635	292.709
GECA02s03453g	similar to Saccharomyces cerevisiae YBL051C PIN4 Protein involved in G2/M phase progression and response to DNA damage	334.596	388.888	402.149	417.33	414.386	403.027	348.596	341.854	280.271	472.062	363.857	677.481
GECA02s03464g	similar to Saccharomyces cerevisiae YBL052C SAS3 Histone acetyltransferase catalytic subunit of NuA3 complex that acetylates histone H3, involved in transcriptional silencing	272.805	221.804	254.305	366.086	432.387	401.592	417.845	513.698	495.864	425.54	454.402	372.968
GECA02s03475g	similar to Saccharomyces cerevisiae YJR121W ATP2 Beta subunit of the F1 sector of mitochondrial F1F0 ATP synthase	6166.07	5625.72	5639.88	5349.21	5738.95	4995.04	3525.54	4397.62	4322.64	1091.9	1207.27	970.19
GECA02s03486g	Conserved hypothetical protein	468.267	395.572	438.479	510.502	541.493	525.417	510.647	719.177	509.584	376.281	326.968	351.723
GECA02s03497g	similar to Saccharomyces cerevisiae YPL242C IQG1 Essential protein required for determination of budding pattern	515.346	467.418	550.625	643.659	722.604	734.818	508.291	741.193	571.322	49.2587	115.696	56.6534
GECA02s03541g	Conserved hypothetical protein	799.08	917.71	904.125	786.522	746.85	656.412	749.482	456.213	483.615	640.363	662.32	826.196
GECA02s03596g	Conserved hypothetical protein	147.122	121.136	95.7197	97.0536	95.1471	71.2348	107.405	88.0625	97.0169	157.354	119.05	195.926
GECA02s03607g	similar to Saccharomyces cerevisiae YGL035C MIG1 Transcription factor involved in glucose repression	20.1767	48.4544	34.7497	50.8561	46.2878	37.7688	60.2978	32.4119	38.2188	292.815	184.444	479.194
GECA02s03629g	similar to Saccharomyces cerevisiae YIR007W Putative glycosidase	881.048	788.637	850.105	1095.15	1304.87	1270.28	1738.27	1850.54	1608.62	1231.47	1442.01	1350.24
GECA02s03673g	similar to Saccharomyces cerevisiae YER170W ADK2 Mitochondrial adenylate kinase, catalyzes the reversible synthesis of GTP and AMP from GDP and ADP	103.405	85.2129	81.8198	121.511	101.392	104.223	133.786	144.936	98.4869	662.255	551.654	479.194
GECA02s03684g	similar to transposases	2026.91	2008.77	2179.12	3179.86	3549.1	3453.69	3757.78	4560.9	4087.45	1836.25	2282.07	2405.41
GECA02s03728g	similar to Saccharomyces cerevisiae YLL027W ISA1 Mitochondrial matrix protein involved in biogenesis of the iron-sulfur (Fe/S) cluster of Fe/S proteins	2083.24	1929.4	1864.48	2113.83	2066.05	2631.86	3649.43	2825.34	2943.34	6231.22	7022.27	6475.02
GECA02s03750g	similar to Saccharomyces cerevisiae YFL009W CDC4 F-box protein required for G1/S and G2/M transition	511.563	573.934	561.366	736.831	734.727	742.946	574.242	590.141	617.87	435.118	392.362	406.016
GECA02s03761g	similar to Saccharomyces cerevisiae YDL120W YFH1 Mitochondrial matrix iron chaperone, oxidizes and stores iron	494.749	503.341	502.924	563.299	527.901	551.233	537.969	445.816	578.672	216.191	271.635	207.729
GECA02s03772g	similar to Saccharomyces cerevisiae YNL071W LAT1 Dihydrolipoamide acetyltransferase component (E2) of pyruvate dehydrogenase complex, catalyzes the oxidative decarboxylation of pyruvate to acetyl-CoA	269.443	337.51	376.877	668.117	797.913	752.03	1155.08	1335.61	1201.93	1528.39	1458.78	2721.73
GECA02s03783g	Conserved hypothetical protein	404.794	340.016	385.406	463.528	494.104	476.174	442.812	613.991	542.413	146.408	211.272	181.763
GECA02s03805g	similar to Saccharomyces cerevisiae YPR181C SEC23 GTPase-activating protein, stimulates the GTPase activity of Sar1p	794.036	746.866	792.926	772.547	852.65	801.272	755.606	842.709	714.397	343.442	348.766	490.996
GECA02s03827g	similar to Saccharomyces cerevisiae YPR180W AOS1 Subunit of a heterodimeric nuclear SUMO activating enzyme (E1) with Uba2p, which may play a role in protein targeting	402.272	382.205	371.822	394.426	395.65	426.931	335.877	393.835	411.587	281.869	274.989	257.301
GECA02s03838g	similar to Saccharomyces cerevisiae YPR179C HDA3 Subunit of a possibly tetrameric trichostatin A-sensitive class II histone deacetylase complex	707.444	644.11	839.048	971.701	965.431	920.316	736.292	893.467	937.34	176.51	285.049	195.926
GECA02s03871g	similar to Saccharomyces cerevisiae YPR128C ANT1 Peroxisomal adenine nucleotide transporter	916.777	976.189	1069.34	1293.53	1400.39	1610.67	947.335	1277.52	1560.6	98.5173	204.565	186.484
GECA02s03893g	similar to Saccharomyces cerevisiae YDR418W RPL12B Protein component of the large (60S) ribosomal subunit	3208.93	3487.05	3407.05	3046.32	2754.86	2854.17	2108.54	1955.72	1998.65	567.843	824.966	705.807
GECA02s03904g	similar to Saccharomyces cerevisiae YPR131C NAT3 Catalytic subunit of the NatB N-terminal acetyltransferase	125.263	126.566	126.047	137.428	147.68	154.9	151.687	163.283	163.655	41.0489	75.4542	51.9323
GECA02s03915g	similar to Saccharomyces cerevisiae YPR129W SCD6 Repressor of translation initiation	569.57	570.175	612.859	682.093	718.563	701.831	779.631	790.728	762.906	744.353	727.714	1000.88
GECA02s03926g	Conserved hypothetical protein	122.741	104.01	114.674	138.204	148.782	145.338	159.224	168.786	164.145	62.9416	67.0704	68.4562
GECA02s03937g	similar to Saccharomyces cerevisiae YIL021W RPB3 RNA polymerase II third largest subunit B44	791.093	682.539	736.063	774.488	653.172	778.324	648.201	683.707	644.33	762.141	783.047	670.399
GECA02s03981g	Conserved hypothetical protein. Putative Acyl-CoA-binding protein	92.056	88.5546	90.3493	163.438	201.682	201.274	256.737	354.085	307.22	106.727	124.08	73.1774
GECA02s04003g	Conserved hypothetical protein. Putative transcription factor	410.259	407.685	401.202	499.244	548.473	458.963	561.994	606.041	731.547	313.34	347.089	354.084
GECA02s04036g	similar to Saccharomyces cerevisiae YDL170W UGA3 Transcriptional activator necessary for gamma-aminobutyrate (GABA)-dependent induction of GABA genes (such as UGA1, UGA2, UGA4)	545.611	488.304	550.625	1100.2	1349.33	1120.16	1521.58	1702.54	1650.27	968.754	1138.52	941.863
GECA02s04058g	similar to Saccharomyces cerevisiae YBL021c HAP3 Subunit of the heme-activated, glucose-repressed Hap2p/3p/4p/5p CCAAT-binding complex	230.771	228.07	239.141	663.847	819.22	572.269	424.911	823.14	1005.45	336.601	508.058	323.397
GECA02s04069g	Hypothetical protein, no similarity	2038.26	2449.87	2441.33	2849.11	2790.49	2581.19	2719.52	2365.46	2653.27	1933.4	2278.72	2242.53
GECA02s04080g	similar to Saccharomyces cerevisiae YDL019C OSH2 Member of an oxysterol-binding protein family with seven members in S. cerevisiae	3625.49	3291.98	3400.1	3530.03	3582.89	3371.94	4779.54	4419.64	3736.13	6210.7	6769.08	5282.93
GECA02s04113g	similar to Saccharomyces cerevisiae YGR121C MEP1 Ammonium permease, belongs to a ubiquitous family of cytoplasmic membrane proteins that transport only ammonium (NH4+)	8322.87	7407.26	6338.35	199.93	165.313	297.37	191.257	122.309	118.576	95.7807	179.413	110.946
GECA02s04129g	similar to Saccharomyces cerevisiae YCR045C RRT12 Probable subtilisin-family protease	2.94243	3.75939	4.42269	4.65857	2.20418	1.91234	4.71076	3.05772	3.91988	45.1538	130.787	63.7351
GECA02s04135g	similar to Saccharomyces cerevisiae YIL153W RRD1 Peptidyl-prolyl cis/trans-isomerase, activator of the phosphotyrosyl phosphatase activity of PP2A	142.498	135.338	143.106	172.755	171.926	211.792	220.935	289.261	254.302	277.764	269.958	238.417
GECA02s04146g	similar to Saccharomyces cerevisiae YJL039C NUP192 Essential structural subunit of the nuclear pore complex (NPC)	3273.66	3149.95	3199.82	3021.08	2957.27	2702.62	2324.76	2643.1	2409.25	892.129	1410.15	1125.99
GECA02s04179g	similar to Saccharomyces cerevisiae YJL041W NSP1 FG-nucleoporin component of central core of the nuclear pore complex (NPC)	1021.86	1154.55	1143.9	1126.6	1164.54	1068.52	1014.23	1216.97	1054.45	463.852	528.179	597.222
GECA02s04190g	similar to Saccharomyces cerevisiae YKL152C GPM1 Tetrameric phosphoglycerate mutase, mediates the conversion of 3-phosphoglycerate to 2-phosphoglycerate during glycolysis and the reverse reaction duri	5908.4	6059.31	6471.98	7412.18	7511.11	6921.25	6341.63	8177.58	7722.64	3285.28	4423.29	3920.89
GECA02s04201g	similar to Saccharomyces cerevisiae YJR107W Putative lipase	2.94243	1.25313	2.21135	1.94107	1.10209	1.91234	5.65292	6.11545	3.42989	153.249	189.474	167.6
GECA02s04223g	similar to Saccharomyces cerevisiae YLL041C SDH2 Iron-sulfur protein subunit of succinate dehydrogenase (Sdh1p, Sdh2p, Sdh3p, Sdh4p)	4410.28	4859.23	5145.17	3683.77	3428.6	5472.65	3829.38	4083.9	3621.97	2380.84	2872.29	2532.88
GECA02s04234g	similar to Saccharomyces cerevisiae YIR009W MSL1 U2B component of U2 snRNP	174.024	170.008	172.169	149.463	130.414	164.462	197.381	174.29	166.105	213.454	271.635	250.219
GECA02s04245g	similar to Saccharomyces cerevisiae YBL057C PTH2 One of two (see also PTH1) mitochondrially-localized peptidyl-tRNA hydrolases	354.353	387.635	407.52	355.216	301.973	311.234	275.109	286.203	292.031	84.8344	137.494	92.0618
GECA02s04256g	similar to Saccharomyces cerevisiae YEL036C ANP1 Subunit of the alpha-1,6 mannosyltransferase complex	618.751	642.439	679.2	757.018	723.706	746.771	584.606	663.526	722.727	240.82	348.766	221.893
GECA02s04267g	similar to Saccharomyces cerevisiae YGL004C RPN14 Proteasome-interacting protein involved in the assembly of the base subcomplex of the 19S proteasome regulatory particle (RP)	160.152	160.819	185.753	241.469	256.42	302.629	394.762	440.924	350.829	411.857	407.453	410.737
GECA02s04278g	Conserved hypothetical protein	141.657	123.225	151.951	170.038	176.702	208.924	362.258	344.911	287.131	640.363	819.935	679.841
GECA02s04289g	similar to Saccharomyces cerevisiae YBL015W ACH1 Protein with CoA transferase activity, particularly for CoASH transfer from succinyl-CoA to acetate	1087.86	1359.23	1280.37	1286.93	1459.17	1270.28	1097.61	988.257	1048.57	604.787	580.159	550.01
GECA02s04311g	similar to Saccharomyces cerevisiae YNR012W URK1 Uridine/cytidine kinase	506.518	461.57	520.614	680.152	743.176	785.496	781.987	803.57	914.311	318.813	533.209	420.18
GECA02s04333g	conserved hypothetical protein. Pseudogene (frameshift). Putative C-terminal domain kinase I (CTDK-I) gamma subunit	89.9543	83.5421	77.7131	118.405	96.9839	83.6651	105.521	105.186	116.126	51.9953	63.7169	49.5718
GECA02s04344g	similar to Saccharomyces cerevisiae YMR260C TIF11 Translation initiation factor eIF1A	6635.6	6138.26	5438.33	5638.81	5069.98	5005.08	5081.5	4644.68	4764.12	1449.03	1762.27	998.517
GECA02s04355g	similar to Saccharomyces cerevisiae YBR228W SLX1 Subunit of a complex, with Slx4p, that hydrolyzes 5' branches from duplex DNA in response to stalled or converging replication forks	187.475	185.881	176.276	220.894	232.174	226.613	211.984	242.172	286.641	249.03	216.302	179.403
GECA02s04366g	Conserved hypothetical protein. Magnesium transporter NIPA, putative	629.26	559.732	676.04	643.271	537.085	546.931	583.664	540.606	584.551	426.908	516.442	391.853
GECA02s04377g	Conserved hypothetical protein	498.952	496.658	483.653	485.656	467.286	515.377	381.572	454.378	417.957	139.566	191.151	134.552
GECA02s04388g	similar to Saccharomyces cerevisiae YJL063C MRPL8 Mitochondrial ribosomal protein of the large subunit	603.198	697.159	708.263	745.76	798.648	708.524	591.672	579.745	598.761	73.888	95.5753	99.1435
GECA02s04399g	Conserved hypothetical protein. Eukaryotic translation initiation factor 3 subunit, putative	7294.29	7370.92	7310.4	6722.32	5597.15	6240.46	5800.83	5349.18	5621.59	2293.26	2721.38	2011.2
GECA02s04410g	Conserved hypothetical protein	150.064	149.54	162.376	174.696	158.334	162.549	139.439	196.917	159.735	64.3099	88.8682	101.504
GECA02s04432g	Conserved hypothetical protein	222.364	298.245	328.543	397.92	335.403	478.564	489.448	532.044	446.376	478.904	576.805	495.718
GECA02s04454g	similar to transposases. Pseudogene (degenerate)	168.98	147.452	205.655	389.767	275.155	244.302	317.505	285.592	300.85	116.305	159.292	125.11
GECA02s04487g	similar to Saccharomyces cerevisiae YDR185C UPS3 Mitochondrial protein of unknown function	2345.12	2805.34	2530.1	3756.75	3379.37	3048.28	3999.44	3284	3226.06	7399.75	7478.35	7076.96
GECA02s04498g	Hypothetical protein, no similarity	515.766	531.745	485.865	518.266	413.651	349.959	532.787	299.045	356.709	901.707	1073.13	1024.48
GECA02s04520g	similar to Saccharomyces cerevisiae YBR263W SHM1 Mitochondrial serine hydroxymethyltransferase, converts serine to glycine plus 5,10 methylenetetrahydrofolate	1113.08	1096.49	1284.16	1493.46	1701.63	1520.79	1481.06	1518.47	1435.65	905.812	1016.12	1123.63
GECA02s04542g	similar to Saccharomyces cerevisiae YCL054W SPB1 AdoMet-dependent methyltransferase involved in rRNA processing and 60S ribosomal subunit maturation	9038.31	9375.93	8436.29	6021.2	4959.4	4450.5	3803	2257.82	3160.89	1851.3	1963.49	1326.63
GECA02s04564g	similar to Saccharomyces cerevisiae YGR086C PIL1 Primary component of eisosomess, which are large immobile cell cortex structures associated with endocytosis	10925.2	10408.9	11143	11644.9	11600.2	14516.6	7248.92	10447	9983.92	4088.47	5199.63	4888.72
GECA02s04586g	similar to Saccharomyces cerevisiae YJL085W EXO70 Subunit of the exocyst complex	401.011	341.687	401.517	474.398	473.531	477.608	422.084	574.852	464.015	183.352	228.039	174.681
GECA02s04597g	Conserved hypothetical protein. Cytochrome P450 phenylacetate 2-hydroxylase, putative	38.2516	35.9231	48.6496	57.4557	66.1254	88.4459	80.5541	188.967	83.2974	90.3076	122.403	82.6196
GECA02s04608g	similar to Saccharomyces cerevisiae YNL065W AQR1 Plasma membrane multidrug transporter of the major facilitator superfamily, confers resistance to short-chain monocarboxylic acids and quinidine	791.093	661.236	864.637	767.112	581.536	909.32	721.689	517.367	583.571	526.794	682.441	557.092
GECA02s04652g	similar to Saccharomyces cerevisiae YIL019W FAF1 Protein required for pre-rRNA processing and 40S ribosomal subunit assembly	377.472	356.307	304.534	247.293	211.969	205.099	139.91	107.632	134.256	57.4684	67.0704	66.0957
GECA02s04663g	similar to Saccharomyces cerevisiae YIL020C HIS6 Phosphoribosyl-5-amino-1-phosphoribosyl-4- imidazolecarboxiamide isomerase, catalyzes the fourth step in histidine biosynthesis	1202.61	1277.36	1097.14	960.054	728.114	692.747	462.597	383.439	528.203	132.725	167.676	63.7351
GECA02s04685g	similar to Saccharomyces cerevisiae YOR142W LSC1 Alpha subunit of succinyl-CoA ligase, which is a mitochondrial enzyme of the TCA cycle that catalyzes the nucleotide-dependent conversion of succinyl-C	3668.37	3558.06	3879.97	5066.2	5313.54	4843.01	5166.77	5346.13	5538.29	912.654	1219	1123.63
GECA02s04696g	similar to Saccharomyces cerevisiae YPR065W ROX1 Heme-dependent repressor of hypoxic genes	448.931	556.39	377.193	409.178	396.018	379.122	635.953	544.275	389.538	684.148	605.31	781.345
GECA02s04707g	Conserved hypothetical protein	1264.4	1236.01	1232.35	1249.27	1230.67	1238.24	1103.73	1212.08	1078.46	443.328	551.654	439.064
GECA02s04718g	Conserved hypothetical protein	425.391	444.444	447.956	570.287	558.392	523.504	521.482	544.887	614.44	109.464	221.332	172.321
GECA02s04784g	similar to Saccharomyces cerevisiae YMR309C NIP1 eIF3c subunit of the eukaryotic translation initiation factor 3 (eIF3)	11320.4	11798.2	12092.9	9883.94	8974.32	8845.55	8188.72	7286.56	7754.98	2820.06	3749.23	2827.95
GECA02s04795g	hypothetical protein, no similarity	1238.34	1005.85	1292.37	1535.78	1641.01	1419.92	2530.15	1795.5	2549.39	1550.28	2245.18	1999.39
GECA02s04806g	similar to Saccharomyces cerevisiae YOR281C PLP2 Essential protein that interacts with the CCT (chaperonin containing TCP-1) complex to stimulate actin folding_ has similarity to phosducins	459.86	462.405	488.392	512.831	535.248	619.122	514.415	628.057	615.42	157.354	192.827	169.96
GECA02s04817g	similar to Saccharomyces cerevisiae YBR123C TFC1 One of six subunits of the RNA polymerase III transcription initiation factor complex (TFIIIC)	248.005	290.309	299.48	324.935	355.608	373.863	281.233	332.069	354.259	127.252	152.585	169.96
GECA02s04839g	similar to Saccharomyces cerevisiae YBR122C MRPL36 Mitochondrial ribosomal protein of the large subunit	675.498	703.007	679.831	711.209	635.906	680.795	473.903	524.706	588.961	97.149	169.353	84.9802
GECA02s04855g	similar to Saccharomyces cerevisiae YPR082C DIB1 17-kDa component of the U4/U6aU5 tri-snRNP	155.528	155.388	146.265	204.201	228.867	234.262	225.646	316.78	300.85	51.9953	80.4844	68.4562
GECA02s04861g	similar to Saccharomyces cerevisiae YBR121C GRS1 Cytoplasmic and mitochondrial glycyl-tRNA synthase that ligates glycine to the cognate anticodon bearing tRNA	3807.93	3660.4	3692.63	3280.8	3214.06	3087.48	1996.42	2500.61	2342.13	290.079	429.25	273.825
GECA02s04883g	similar to Saccharomyces cerevisiae YDR228C PCF11 mRNA 3' end processing factor, essential component of cleavage and polyadenylation factor IA (CF IA), involved in pre-mRNA 3' end processing	815.894	639.097	818.198	885.129	806.73	862.468	1003.86	1056.14	1162.73	1317.67	1281.04	974.911
GECA02s04894g	similar to Saccharomyces cerevisiae YDR226W AKY1 Adenylate kinase, required for purine metabolism	2298.88	2436.51	2323.18	2608.41	2606.44	2650.99	1724.14	2227.86	2393.57	266.818	494.644	337.56
GECA02s04905g	similar to Saccharomyces cerevisiae YHR068W DYS1 Deoxyhypusine synthase, catalyzes formation of deoxyhypusine, the first step in hypusine biosynthesis	1818.84	1932.33	1861.32	1746.19	1606.11	1492.11	1175.81	1272.63	1428.3	269.554	496.321	306.873
GECA02s04916g	N7BM subunit of mitochondrial NADH:ubiquinone oxidoreductase (complex I), putative	881.888	911.027	857.371	699.95	595.863	748.205	459.771	560.175	500.274	90.3076	115.696	84.9802
GECA02s04927g	conserved hypothetical protein	1480.04	1070.17	1175.49	673.164	695.051	525.895	511.589	592.587	510.564	145.039	125.757	167.6
GECA02s04938g	hypothetical protein, no similarity	443.466	438.596	472.912	574.945	631.497	663.584	667.044	724.681	574.262	525.426	422.543	516.963
GECA02s04949g	similar to Saccharomyces cerevisiae YGR100W MDR1 Cytoplasmic GTPase-activating protein for Ypt/Rab transport GTPases Ypt6p and to Yarrowia lipolytica YALI0B01628g	1010.51	831.662	900.018	1080.79	1194.67	1063.74	1199.83	1345.4	1293.07	804.558	927.248	757.74
GECA02s04960g	similar to Saccharomyces cerevisiae YOL123w HRP1 Subunit of cleavage factor I, a five-subunit complex required for the cleavage and polyadenylation of pre-mRNA 3' ends	2027.33	1904.76	2292.22	2156.14	2320.63	2561.11	2479.27	2581.33	2624.36	5329.51	5358.92	5403.32
GECA02s04971g	similar to Saccharomyces cerevisiae YOL124C TRM11 Catalytic subunit of an adoMet-dependent tRNA methyltransferase complex (Trm11p-Trm112p)	1130.31	1124.06	1080.09	899.881	751.258	741.99	775.863	619.495	685.978	236.715	323.615	186.484
GECA02s04982g	similar to Saccharomyces cerevisiae YFL038C YPT1, Rab family GTPase	287.938	240.601	256.2	359.875	349.73	366.692	513.944	537.548	441.966	649.941	784.723	703.447
GECA02s05004g	similar to Saccharomyces cerevisiae YHR012W VPS29 Endosomal protein that is a subunit of the membrane-associated retromer complex	304.752	273.183	257.78	258.163	247.97	252.43	243.075	299.045	255.772	171.037	261.574	139.273
GECA02s05026g	similar to Saccharomyces cerevisiae YJR151C DAN4 Cell wall mannoprotein	18.4953	15.0376	23.3771	13.5875	18.7355	12.4302	23.5538	22.0156	28.4191	67.0465	58.6866	108.586
GECA02s05037g	similar to transposases	354.773	326.232	312.116	401.414	457	453.226	362.258	518.59	519.873	218.927	216.302	184.124
GECA02s05059g	conserved hypothetical protein	130.308	132.832	159.533	172.367	175.967	194.103	154.984	141.878	206.773	124.515	124.08	122.749
GECA02s05070g	hypothetical protein, no similarity	48.3399	51.7961	60.0223	64.8318	67.2275	70.2787	135.67	107.632	86.2373	198.403	187.797	160.518
GECA02s05114g	similar to Saccharomyces cerevisiae YKL175W ZRT3 Vacuolar membrane zinc transporter	438.842	406.015	381.299	591.639	645.825	600.476	1000.1	864.725	917.251	2142.75	1832.7	1463.55
GECA02s05125g	hypothetical protein, no similarity	205.129	212.197	215.764	241.469	272.951	241.434	213.869	312.499	244.992	179.247	144.201	101.504
GECA02s05147g	conserved hypothetical protein	110.972	92.314	84.9789	101.712	112.781	102.789	140.852	91.7317	99.9568	216.191	169.353	318.676
GECA02s05169g	similar to Saccharomyces cerevisiae YDR472W TRS31 One of 10 subunits of the transport protein particle (TRAPP) complex of the cis-Golgi	334.596	333.333	341.179	324.159	336.872	377.688	330.225	347.969	336.619	184.72	169.353	212.45
GECA02s05180g	conserved hypothetical protein	906.269	975.354	948.668	909.198	916.204	895.934	753.251	864.725	758.006	337.969	415.836	495.718
GECA02s05191g	conserved hypothetical protein	1060.96	1163.74	1121.78	1689.12	1749.38	1859.28	2032.69	2035.22	2397	838.766	1056.36	819.114
GECA02s05202g	similar to Saccharomyces cerevisiae YPL249C GYP5 GTPase-activating protein (GAP) for yeast Rab family members_ involved in ER to Golgi trafficking	393.025	353.801	367.084	498.855	523.493	498.166	529.961	637.23	551.233	459.748	762.926	396.574
GECA02s05213g	similar to Saccharomyces cerevisiae YBR046C ZTA1 NADPH-dependent quinone reductase	260.195	206.767	237.878	274.468	310.055	304.063	337.291	408.512	344.949	763.509	774.663	665.678
GECA02s05229g	similar to Saccharomyces cerevisiae YBL026W LSM2 Lsm (Like Sm) protein, partial	207.231	224.728	223.662	274.079	243.562	274.9	227.53	250.122	226.373	60.205	115.696	75.5379
GECA02s05235g	similar to Saccharomyces cerevisiae YJL141C YAK1 Serine-threonine protein kinase that is part of a glucose-sensing system	454.395	421.47	452.694	563.687	652.805	614.341	613.812	686.153	629.63	357.125	347.089	434.343
GECA02s05246g	similar to Saccharomyces cerevisiae YLR248W RCK2 Protein kinase involved in the response to oxidative and osmotic stress	4594.82	4355.47	4176.92	5227.31	4988.06	4963.01	5316.57	4905.81	5961.15	1862.25	2999.72	2077.29
GECA02s05257g	similar to Saccharomyces cerevisiae YDL195W SEC31 Component of the Sec13p-Sec31p complex of the COPII vesicle coat	2372.02	2086.05	2235.99	2005.13	2156.79	2102.15	1875.35	2244.98	1669.87	5871.36	1036.24	1541.45
GECA02s05268g	similar to Saccharomyces cerevisiae YDL141W BPL1 Biotin:apoprotein ligase, covalently modifies proteins with the addition of biotin, required for acetyl-CoA carboxylase (Acc1p) holoenzyme formation	1008.83	883.04	855.16	1010.52	1200.54	1005.42	1302.53	987.034	911.371	2472.51	1653.28	1725.57
GECA02s05279g	conserved hypothetical protein	813.372	852.547	872.219	744.983	736.196	647.329	610.044	529.598	537.023	142.303	207.918	221.893
GECA02s05312g	conserved hypothetical protein	92.056	69.7576	72.6586	114.911	125.638	128.127	121.538	154.721	134.746	129.988	88.8682	106.225
GECA02s05323g	conserved hypothetical protein. Putative RNA polymerase II mediator complex component Srb8	1312.32	1270.26	1234.88	1515.59	1614.93	1565.25	1542.3	1549.65	1464.56	1791.1	2505.08	2192.96
GECA02s05334g	similar to Saccharomyces cerevisiae YBR088C POL30 Proliferating cell nuclear antigen (PCNA), functions as the sliding clamp for DNA polymerase delta	561.164	449.456	514.296	401.802	398.589	379.122	311.853	428.081	294.971	600.682	627.108	2759.49
GECA02s05345g	similar to Saccharomyces cerevisiae YGL201C MCM6 Protein involved in DNA replication	510.302	489.139	568	471.68	509.533	461.831	538.44	527.152	440.986	1807.52	2536.94	1588.66
GECA02s05356g	hypothetical protein, no similarity	95.4188	92.7317	97.2993	119.182	115.352	125.737	126.248	132.094	123.476	125.883	228.039	172.321
GECA02s05367g	similar to Saccharomyces cerevisiae YGR157W CHO2 Phosphatidylethanolamine methyltransferase (PEMT)	810.85	852.129	1024.49	1062.93	1169.32	1037.45	2194.74	1386.37	1336.19	15037.6	18539.9	15565.5
GECA02s05378g	similar to Saccharomyces cerevisiae YKL210W UBA1 Ubiquitin activating enzyme (E1) and to Yarrowia lipolytica YALI0E06017g	3898.72	3377.61	3640.19	3935.33	3990.3	3840.94	4984.93	4850.16	4078.14	22913.5	19410.2	21025.5
GECA02s05389g	similar to Saccharomyces cerevisiae YOL132W GAS4 1,3-beta-glucanosyltransferase, involved with Gas2p in spore wall assembly	6.30521	6.68337	4.42269	3.10571	3.67363	5.25895	6.59507	3.66927	2.93991	17.7879	26.8281	25.9662
GECA02s05400g	similar to Saccharomyces cerevisiae YOR196C LIP5 Protein involved in biosynthesis of the coenzyme lipoic acid	1221.95	1219.3	1331.23	1130.87	1193.56	1112.51	1030.24	951.564	1198.01	539.109	571.775	524.044
GECA02s05405g	similar to Saccharomyces cerevisiae YPL115C BEM3 Rho GTPase activating protein (RhoGAP) involved in control of the cytoskeleton organization	1276.59	1225.98	1253.83	1706.59	1716.69	1424.22	1969.57	1403.5	1422.91	1312.2	1110.01	1274.7
GECA02s05433g	similar to Saccharomyces cerevisiae YMR205C PFK2 Beta subunit of heterooctameric phosphofructokinase involved in glycolysis	5559.51	5444.02	6172.82	2790.48	3029.64	3225.65	3584.89	4337.69	3773.37	1756.89	2007.08	1503.68
GECA02s05449g	hypothetical protein, no similarity	3.78312	5.84795	3.79088	3.49393	4.40836	9.56172	13.6612	9.17317	6.3698	94.4124	129.11	99.1435
GECA02s05455g	hypothetical protein, no similarity	0.840694	0.41771	0.94772	0.388214	1.10209	0.956172	6.59507	3.05772	2.93991	97.149	149.232	70.8168
GECA02s05477g	similar to Saccharomyces cerevisiae YDR313C PIB1 RING-type ubiquitin ligase of the endosomal and vacuolar membranes	253.049	242.69	211.658	231.764	267.808	257.21	296.307	293.542	324.86	373.545	321.938	344.642
GECA02s05488g	similar to Saccharomyces cerevisiae YDR312W SSF2 Protein required for ribosomal large subunit maturation	2358.99	2453.21	2354.14	1725.22	1480.47	1436.17	975.599	736.3	865.803	457.011	459.432	455.588
GECA02s05510g	similar to Saccharomyces cerevisiae YML078W CPR3 Mitochondrial peptidyl-prolyl cis-trans isomerase (cyclophilin)	1839.44	1812.03	1810.46	1864.98	1816.61	1944.85	2083.57	2100.05	1911.43	1851.3	2322.31	1819.99
GECA02s05532g	similar to Saccharomyces cerevisiae YDR179W-A Putative protein of unknown function	209.333	173.768	210.394	193.719	197.274	187.888	211.042	236.056	190.604	395.438	553.331	424.901
GECA02s05543g	similar to Saccharomyces cerevisiae YLR165C PUS5 Pseudouridine synthase	20.597	19.6324	26.8521	25.2339	23.5112	35.3784	47.1076	48.3121	47.5285	103.991	140.848	122.749
GECA02s05554g	similar to Saccharomyces cerevisiae YLR164W SHH4 Mitochondrial inner membrane protein of unknown function	887.353	992.062	996.054	678.987	684.03	978.642	741.474	660.469	693.818	770.351	1074.8	934.782
GECA02s05565g	similar to Saccharomyces cerevisiae YLR163C MAS1 Smaller subunit of the mitochondrial processing protease (MPP)	1181.6	1111.11	1020.06	1134.36	1164.17	1167.01	1375.07	1073.87	1152.93	3249.7	3147.28	1961.63
GECA02s05576g	similar to Saccharomyces cerevisiae YPL204W HRR25 Protein kinase involved in regulating diverse events including vesicular trafficking	972.683	1113.62	1265.21	1326.92	1430.51	1385.02	1455.15	1363.75	1240.15	1574.91	1861.2	1980.51
GECA02s05598g	similar to Saccharomyces cerevisiae YDR180W SCC2 Subunit of cohesin loading factor (Scc2p-Scc4p)	1078.61	957.81	966.675	1335.46	1296.79	1187.09	1143.3	1257.34	1389.11	357.125	482.907	252.58
GECA02s05609g	similar to Saccharomyces cerevisiae YDR182W CDC1 Putative lipid phosphatase of the endoplasmic reticulum	269.022	246.867	271.364	237.587	268.543	262.469	190.786	277.641	233.233	54.7318	50.3028	40.1295
GECA02s05620g	conserved hypothetical protein	233.713	213.45	227.137	190.613	215.642	214.661	165.348	213.429	181.294	42.4172	51.9795	33.0478
GECA02s05642g	conserved hypothetical protein	142.918	129.073	141.842	130.052	140.7	150.597	97.9839	125.978	150.915	17.7879	31.8584	21.245
GECA02s05658g	conserved hypothetical protein	148.803	109.858	120.045	109.088	111.311	123.824	83.8516	96.6241	94.567	27.3659	30.1817	14.1634
GECA02s05664g	conserved hypothetical protein	362.339	357.978	343.707	432.083	432.387	459.919	477.671	532.044	596.311	636.258	714.299	564.174
GECA02s05675g	similar to Saccharomyces cerevisiae YDR183W PLP1 Protein that interacts with CCT (chaperonin containing TCP-1) complex and has a role in actin and tubulin folding	91.2153	98.5797	88.4539	132.381	127.475	122.868	137.554	136.375	132.786	80.7295	112.343	92.0618
GECA02s05691g	similar to Saccharomyces cerevisiae YHR001W-A QCR10 Subunit of the ubiqunol-cytochrome c oxidoreductase complex which includes Cobp, Rip1p, Cyt1p, Cor1p, Qcr2p, Qcr6p, Qcr7p, Qcr8p, Qcr9p, and Qcr10p	238.337	237.677	221.451	225.164	246.868	230.916	167.703	166.34	162.675	61.5733	107.313	103.865
GECA02s05697g	conserved hypothetical protein	121.06	123.225	125.415	240.693	279.931	278.246	332.58	403.62	427.756	309.235	513.088	526.405
GECA02s05708g	similar to Saccharomyces cerevisiae YKL114C APN1 Major apurinic/apyrimidinic endonuclease	221.943	217.627	236.298	389.379	386.834	363.824	317.977	398.116	389.538	49.2587	60.3633	30.6873
GECA02s05719g	similar to Saccharomyces cerevisiae YKL113C RAD27 5' to 3' exonuclease, 5' flap endonuclease	225.726	233.918	202.496	259.715	219.683	251.473	234.125	250.733	235.683	95.7807	132.464	118.028
GECA02s05730g	similar to Saccharomyces cerevisiae YMR047C NUP116 FG-nucleoporin component of central core of the nuclear pore complex (NPC)	2139.99	2115.7	2216.09	2145.66	2278.75	2202.54	2377.05	2471.86	2401.9	1022.12	1136.84	1062.25
GECA02s05741g	similar to Saccharomyces cerevisiae YDL193W NUS1 Putative prenyltransferase	156.79	163.325	162.376	109.865	110.944	121.434	66.8928	61.766	68.1078	17.7879	21.7979	21.245
GECA02s05752g	conserved hypothetical protein	498.952	416.04	481.758	322.218	355.975	359.043	229.414	289.261	289.091	69.7831	85.5147	75.5379
GECA02s05774g	similar to Saccharomyces cerevisiae YGR279C SCW4 Cell wall protein with similarity to glucanases	2477.95	2588.97	2556.32	1507.05	1730.65	1235.85	1194.18	1429.79	1195.56	389.964	528.179	439.064
GECA02s05840g	conserved hypothetical protein	397.648	423.976	401.202	321.441	375.445	354.262	298.191	317.392	383.168	93.0441	139.171	113.307
GECA02s05851g	similar to Saccharomyces cerevisiae YDR032C PST2 Protein with similarity to members of a family of flavodoxin-like proteins	10.0883	10.8605	14.2158	7.76429	3.67363	1.43426	8.0083	3.05772	3.91988	10.9464	10.0606	11.8028
GECA02s05862g	similar to Saccharomyces cerevisiae YCR004C YCP4 Protein of unknown function, has sequence and structural similarity to flavodoxins	289.619	241.019	259.044	259.327	342.75	280.637	187.959	292.93	218.533	127.252	160.969	139.273
GECA02s05884g	conserved hypothetical protein	961.334	1162.91	976.784	806.709	816.281	809.878	578.482	418.297	677.159	362.598	487.937	250.219
GECA02s05900g	conserved hypothetical protein	218.581	209.273	197.442	214.683	226.663	269.641	193.612	266.634	245.972	99.8856	120.727	68.4562
GECA02s05917g	similar to Saccharomyces cerevisiae YGL233W SEC15 Essential 113kDa subunit of the exocyst complex which mediates polarized targeting of vesicles to active sites of exocytosis	1044.98	924.811	909.18	1088.55	1174.83	1179.44	1392.03	1444.47	1280.33	1347.77	1717	1081.14
GECA02s05928g	conserved hypothetical protein. Putative mitochondrial PPR repeat protein	1923.51	2781.95	2577.8	3224.12	3462.77	3247.64	2243.74	2331.82	3934.58	4099.42	3804.57	3382.68
GECA02s05939g	hypothetical protein, no similarity	530.058	487.468	502.292	563.299	551.045	611.472	363.671	440.924	576.222	432.382	504.705	406.016
GECA02s05961g	similar to Saccharomyces cerevisiae YML126C ERG13 3-hydroxy-3-methylglutaryl-CoA (HMG-CoA) synthase, catalyzes the formation of HMG-CoA from acetyl-CoA and acetoacetyl-CoA	1220.69	1317.46	1449.06	1201.14	1375.41	1287.49	1050.97	1040.24	1337.66	545.95	684.118	488.636
GECA02s05972g	conserved hypothetical protein	83.2287	63.0743	57.495	26.0104	31.5932	25.8167	43.8101	53.816	57.3282	98.5173	90.545	68.4562
GECA02s05983g	conserved hypothetical protein	13.4511	10.0251	12.0045	3.49393	5.14309	3.82469	6.59507	8.56163	3.42989	15.0513	18.4444	9.44224
GECA02s05994g	similar to Saccharomyces cerevisiae YNL189W SRP1 Karyopherin alpha homolog, forms a dimer with karyopherin beta Kap95p to mediate import of nuclear proteins	256.832	210.944	236.614	289.996	322.178	331.792	447.523	432.974	344.949	1784.26	1621.43	1588.66
GECA02s06005g	similar to Saccharomyces cerevisiae YHR134W WSS1 Sumoylated protein that localizes to a single spot on the nuclear periphery of mother cells but not daughters	337.118	327.485	327.595	375.015	352.301	384.381	411.25	407.901	370.428	325.655	516.442	271.464
GECA02s06016g	conserved hypothetical protein	597.734	527.986	545.887	633.178	600.272	555.536	854.532	680.038	626.69	1904.67	1554.36	1642.95
GECA02s06027g	conserved hypothetical protein	1556.55	1541.35	1596.28	1182.89	1010.98	971.949	947.335	624.387	636.98	686.885	648.906	653.875
GECA02s06038g	conserved hypothetical protein	113.494	95.238	96.9834	134.322	129.679	142.948	133.786	133.928	142.585	56.1001	36.8887	49.5718
GECA02s06065g	similar to Saccharomyces cerevisiae YER029C SMB1 Core Sm protein Sm B	89.1136	87.3015	90.6652	101.324	100.658	99.92	105.992	95.401	96.5269	30.1025	40.2422	28.3267
GECA02s06082g	conserved hypothetical protein	788.992	1116.96	863.373	693.351	697.99	768.763	649.614	492.905	543.393	889.393	875.268	1036.29
GECA02s06104g	similar to Saccharomyces cerevisiae YOL022C TSR4 Cytoplasmic protein required for correct processing of the 20S pre-rRNA at site D to generate mature 18S rRNA	1271.55	1236.84	1173.59	1151.44	979.39	1011.63	1202.19	919.152	1139.7	541.845	689.148	495.718
GECA02s06115g	similar to Saccharomyces cerevisiae YDR052C DBF4 Regulatory subunit of Cdc7p-Dbf4p kinase complex_ required for Cdc7p kinase activity and initiation of DNA replication	214.797	207.602	195.23	243.41	229.969	246.214	210.571	236.056	200.404	117.673	197.858	191.205
GECA02s06126g	similar to Saccharomyces cerevisiae YGL009C LEU1 Isopropylmalate isomerase, catalyzes the second step in the leucine biosynthesis pathway	4129.91	4166.24	4125.43	4478.05	4666.25	5140.38	6551.73	5141.87	5059.58	39311.2	37319.6	33597.8
GECA02s06148g	similar to Saccharomyces cerevisiae YOR120W GCY1 Glycerol dehydrogenase, involved in an alternative pathway for glycerol catabolism used under microaerobic conditions	1026.91	819.13	964.463	600.956	549.575	827.567	639.251	552.225	488.025	2872.05	2785.1	2197.68
GECA02s06159g	conserved hypothetical protein	67.2556	52.6315	65.0768	76.4782	88.9019	97.0515	74.9011	70.3277	83.7873	99.8856	122.403	143.994
GECA02s06170g	similar to Saccharomyces cerevisiae YDR177W UBC1 Ubiquitin-conjugating enzyme	44.9772	39.2648	56.2314	51.2443	41.512	64.0636	55.1159	55.039	45.5686	88.9393	88.8682	87.3407
GECA02s06181g	similar to Saccharomyces cerevisiae YGR282C BGL2 Endo-beta-1,3-glucanase, major protein of the cell wall, involved in cell wall maintenance	7955.91	7911.85	7926.1	6781.33	6373.75	6163.97	5397.12	5209.75	5286.44	1789.73	1946.72	1555.61
GECA02s06192g	similar to Saccharomyces cerevisiae YMR145C NDE1 Mitochondrial external NADH dehydrogenase, a type II NAD(P)H:quinone oxidoreductase that catalyzes the oxidation of cytosolic NADH	1430.02	2862.99	2488.4	1298.19	1508.39	1372.11	941.211	541.829	936.36	2130.44	2159.67	2204.76
GECA02s06214g	similar to Saccharomyces cerevisiae YOR326W MYO2 Type V myosin motor involved in actin-based transport of cargos	1469.53	1385.13	1622.5	1298.58	1469.45	1398.88	1065.1	1438.97	1044.16	439.223	519.795	450.867
GECA02s06225g	conserved hypothetical protein	307.694	321.219	300.111	272.138	200.948	226.613	201.621	193.248	194.524	46.5221	98.9288	42.4901
GECA02s06236g	similar to Saccharomyces cerevisiae YGR083C GCD2 Delta subunit of the translation initiation factor eIF2B, the guanine-nucleotide exchange factor for eIF2	562.845	586.466	564.841	522.148	543.33	552.19	573.771	536.936	521.343	358.494	355.473	290.349
GECA02s06247g	similar to Saccharomyces cerevisiae YOL119C MCH4 Protein with similarity to mammalian monocarboxylate permeases	4.20347	4.59482	10.109	3.49393	3.30627	4.78086	10.3637	7.95008	10.7797	23.261	11.7373	23.6056
GECA02s06269g	similar to Saccharomyces cerevisiae YPL072W UBP16 Deubiquitinating enzyme anchored to the outer mitochondrial membrane	477.094	449.039	475.124	352.887	342.015	362.867	284.059	293.542	299.87	145.039	142.525	143.994
GECA02s06280g	conserved hypothetical protein	128.206	114.453	115.938	169.261	165.313	174.023	179.48	209.76	228.823	45.1538	55.3331	54.2929
GECA02s06291g	conserved hypothetical protein	222.784	184.628	240.089	351.334	370.302	394.899	529.019	624.999	472.835	400.911	467.816	490.996
GECA02s06324g	similar to Saccharomyces cerevisiae YOR283W Phosphatase with a broad substrate specificity	360.238	393.066	423.315	302.807	293.156	348.525	297.72	224.437	297.421	91.6758	88.8682	99.1435
GECA02s06335g	similar to Saccharomyces cerevisiae YBR089C-A NHP6B High-mobility group (HMG) protein, binds to and remodels nucleosomes	8441.41	9203	8440.71	7398.59	7237.42	7842.53	5415.49	7227.85	5937.14	2777.64	2754.92	1763.34
GECA02s06368g	similar to Saccharomyces cerevisiae YFR001W LOC1 Nuclear protein involved in asymmetric localization of ASH1 mRNA	1473.32	1672.51	1496.45	988.782	789.464	814.659	575.655	437.866	563.482	212.086	226.363	143.994
GECA02s06379g	similar to Saccharomyces cerevisiae YKR093W PTR2 Integral membrane peptide transporter	18551.2	22279.4	24515.9	20524.5	21756.4	25624	11725.6	9634.28	17958.9	2114.02	2944.39	2299.19
GECA02s06390g	similar to Saccharomyces cerevisiae YNL284C MRPL10 Mitochondrial ribosomal protein of the large subunit	1161	1270.68	1177.7	1179.01	1132.21	1116.81	829.565	911.814	1029.95	184.72	328.645	146.355
GECA02s06401g	conserved hypothetical protein. Putative cyclophilin	191.258	178.78	179.751	231.764	231.806	222.31	194.083	273.972	213.143	91.6758	117.373	66.0957
GECA02s06406g	similar to Saccharomyces cerevisiae YKL092C BUD2 GTPase activating factor for Rsr1p/Bud1p	727.201	558.061	755.649	1054.39	1194.67	1266.93	1320.43	1886.62	1427.81	454.274	608.664	658.596
GECA02s06423g	hypothetical protein, no similarity	44.5568	35.5054	60.0223	73.3725	95.5145	80.3185	100.339	135.763	103.387	54.7318	55.3331	89.7013
GECA02s06434g	similar to Saccharomyces cerevisiae YDR427W RPN9 Non-ATPase regulatory subunit of the 26S proteasome and to Yarrowia lipolytica YALI0E07183g	896.18	908.103	945.509	969.759	954.777	1032.19	1188.05	1179.67	1038.28	1481.86	1356.5	1395.09
GECA02s06445g	similar to Saccharomyces cerevisiae YPL170W DAP1 Heme-binding protein involved in regulation of cytochrome P450 protein Erg11p	142.498	126.149	147.528	157.227	144.374	181.195	125.306	149.829	138.176	35.5757	25.1514	25.9662
GECA02s06456g	similar to Saccharomyces cerevisiae YDR428C BNA7 Formylkynurenine formamidase, involved in the de novo biosynthesis of NAD from tryptophan via kynurenine	169.4	161.236	167.431	211.189	159.436	190.756	157.811	157.779	161.695	247.662	256.544	226.614
GECA02s06467g	similar to transposases. Pseudogene (stop codons, partial)	2.94243	3.34168	3.47497	3.10571	0.734727	2.86852	7.06615	2.44618	1.95994	49.2587	46.9493	51.9323
GECA02s06478g	similar to Saccharomyces cerevisiae YMR080C NAM7 ATP-dependent RNA helicase of the SFI superfamily involved in nonsense mediated mRNA decay	1746.12	1689.22	1637.98	1711.64	1668.2	1778.48	1879.12	1801	1664.97	3717.66	3083.56	3706.08
GECA02s06489g	similar to Saccharomyces cerevisiae YNL075W IMP4 Component of the SSU processome	2256.84	2444.44	2163.33	2013.28	1768.49	1711.55	1421.71	1123.41	1274.45	586.999	675.734	280.907
GECA02s06500g	hypothetical protein, no similarity	430.856	389.306	402.781	365.31	426.141	388.684	587.432	462.94	438.046	1506.49	1317.93	2565.93
GECA02s06511g	similar to Saccharomyces cerevisiae YLR118C APT1 Acyl-protein thioesterase responsible for depalmitoylation of Gpa1p	155.528	149.54	147.213	137.428	163.109	152.031	131.43	131.482	129.846	51.9953	63.7169	59.014
GECA02s06522g	similar to Saccharomyces cerevisiae YJL081C ARP4 Nuclear actin-related protein involved in chromatin remodeling	1324.09	1202.17	1204.87	1245	1247.2	1193.3	976.541	1184.56	1189.19	250.398	392.362	257.301
GECA02s06533g	similar to Saccharomyces cerevisiae YBR291C CTP1 Mitochondrial inner membrane citrate transporter	459.86	406.85	416.365	468.187	459.939	380.079	259.563	302.715	328.29	127.252	152.585	87.3407
GECA02s06544g	similar to Saccharomyces cerevisiae YBR290W BSD2 Heavy metal ion homeostasis protein	446.829	467	463.119	491.091	604.68	645.894	604.391	774.827	848.163	385.86	457.755	401.295
GECA02s06566g	hypothetical protein, no similarity	585.544	550.542	633.393	1105.63	1384.59	807.966	872.904	1321.55	1285.23	331.128	296.786	380.05
GECA02s06577g	similar to Saccharomyces cerevisiae YBL107C MIC23 Mitochondrial intermembrane space protein of unknown function_ imported via the MIA import machinery	199.665	208.02	267.257	270.974	309.32	392.987	277.935	446.428	479.695	399.542	387.331	380.05
GECA02s06588g	similar to Saccharomyces cerevisiae YFR045W Putative mitochondrial transport protein_ null mutant is viable, exhibits decreased levels of chitin and normal resistance to calcofluor white	377.892	437.343	444.481	395.979	416.59	512.508	382.985	458.047	462.055	94.4124	174.383	101.504
GECA02s06621g	similar to Saccharomyces cerevisiae YDR403W DIT1 Sporulation-specific enzyme required for spore wall maturation	23256.6	17847.9	21039.4	20009	18776.7	18375.7	10463.1	15333.3	15369.8	1210.94	1415.18	1180.28
GECA02s06643g	similar to Saccharomyces cerevisiae YDR402C DIT2 N-formyltyrosine oxidase	3188.33	2373.43	2517.78	2737.3	2303	2319.2	1575.75	1994.86	2104.48	253.135	353.796	200.648
GECA02s06676g	conserved hypothetical protein	540.987	588.136	619.493	451.882	470.225	481.433	265.216	298.434	318.49	90.3076	139.171	110.946
GECA02s06687g	similar to Saccharomyces cerevisiae YKL150W MCR1 Mitochondrial NADH-cytochrome b5 reductase	784.368	815.371	989.736	711.597	659.05	693.225	567.176	622.553	596.311	372.177	389.008	516.963
GECA02s06698g	similar to Saccharomyces cerevisiae YKL151C NADHX dehydratase, converts (S)-NADHX to NADH in an ATP-dependent manner	118.118	109.022	126.679	186.731	202.785	185.497	276.993	381.604	296.931	136.83	186.12	141.634
GECA02s06709g	conserved hypothetical protein	1144.61	1018.8	1223.51	1347.1	1664.89	2125.09	1050.97	1538.65	1966.31	188.825	202.888	143.994
GECA02s06720g	similar to Saccharomyces cerevisiae YGL028C SCW11 Cell wall protein with similarity to glucanases	152.586	109.858	135.84	150.239	162.742	163.984	73.4879	137.598	99.4668	6.84148	11.7373	14.1634
GECA02s06731g	hypothetical protein, no similarity	1350.58	1192.15	1179.6	1462.02	1516.48	1316.17	2206.52	1599.8	1814.9	4266.35	4533.96	3890.2
GECA02s06742g	similar to Saccharomyces cerevisiae YJR050W ISY1 Member of NineTeen Complex (NTC) that contains Prp19p and stabilizes U6 snRNA in catalytic forms of spliceosome containing U2	256.412	243.525	244.828	326.876	299.401	303.107	322.216	283.145	318.49	213.454	251.514	210.09
GECA02s06753g	similar to Saccharomyces cerevisiae YDR160W SSY1 Component of the SPS plasma membrane amino acid sensor system (Ssy1p-Ptr3p-Ssy5p)	505.678	492.898	447.324	587.757	644.355	594.739	586.019	593.199	633.55	580.158	600.28	486.275
GECA02s06775g	similar to Saccharomyces cerevisiae YJR048W CYC1 Cytochrome c, isoform 1	567.889	535.923	519.351	531.077	475.001	405.895	353.307	486.79	366.508	83.4661	93.8985	61.3746
GECA02s06786g	similar to Saccharomyces cerevisiae YEL065W SIT1 Ferrioxamine B transporter	8171.55	6150.37	7843.65	18421.2	25809.1	11120.3	20194.1	29276.5	27339.7	1838.99	2454.78	1307.75
GECA02s06808g	similar to Saccharomyces cerevisiae YGR235C MOS2 Putative protein of unknown function	1796.56	1690.06	1673.67	1677.86	1674.44	1597.76	1337.39	1649.34	1669.38	290.079	415.836	273.825
GECA02s06819g	conserved hypothetical protein. Putative TORC2 subunit	170.241	142.857	181.962	337.746	331.729	292.111	386.283	380.381	430.696	39.6806	50.3028	44.8506
GECA02s06830g	similar to Saccharomyces cerevisiae YDR304C CPR1 Cytoplasmic peptidyl-prolyl cis-trans isomerase (cyclophilin)	124.843	109.44	120.676	218.565	209.397	187.888	276.522	330.234	312.61	51.9953	53.6563	42.4901
GECA02s06841g	conserved hypothetical protein	836.911	933.165	1079.14	1309.06	1728.81	2212.58	1887.6	2659	2514.6	1646.06	1802.52	1685.44
GECA02s06852g	similar to Saccharomyces cerevisiae YER163C GCG1 Gamma-glutamyl cyclotransferase_ cleaves the gamma-glutamyl bond of glutathione to yield 5-oxoproline and a Cys-Gly dipeptide	209.753	217.627	210.71	221.67	229.235	180.717	361.787	180.406	233.723	1230.1	1376.62	1286.51
GECA02s06863g	hypothetical protein, no similarity	785.209	756.891	711.422	625.802	570.515	628.683	484.738	487.401	638.94	145.039	233.07	160.518
GECA02s06885g	hypothetical protein, no similarity	112.233	108.187	117.833	136.651	162.375	109.96	125.777	160.836	182.764	80.7295	102.282	146.355
GECA02s06918g	conserved hypothetical protein	138.294	143.275	129.522	125.393	116.087	102.789	143.678	94.1779	120.046	188.825	216.302	252.58
GECA02s06929g	NUHM subunit of mitochondrial NADH:ubiquinone oxidoreductase (complex I), putative	1100.47	1138.68	1164.75	841.261	721.134	808.922	760.317	581.579	649.719	566.475	627.108	559.453
GECA02s06940g	similar to Saccharomyces cerevisiae YGR033C TIM21 Nonessential subunit of the Translocase of the Inner Mitochondrial membrane (TIM23 complex)	199.665	172.932	183.226	250.398	256.787	231.872	248.728	279.476	244.012	164.196	160.969	210.09
GECA02s06951g	similar to Saccharomyces cerevisiae YER122C GLO3 ADP-ribosylation factor GTPase activating protein (ARF GAP) and to Yarrowia lipolytica YALI0D00693g	1235.82	1074.77	1158.11	1357.59	1322.14	1178.48	1180.52	1313.6	1232.8	576.053	727.714	557.092
GECA02s06973g	conserved hypothetical protein	664.149	496.24	580.005	186.343	161.272	191.234	37.6861	53.2044	61.738	8.20978	10.0606	4.72112
GECA02s06989g	similar to Saccharomyces cerevisiae YDL115C IWR1 RNA polymerase II transport factor, conserved from yeast to humans	447.249	358.396	403.413	409.178	466.919	542.628	521.953	741.804	638.94	61.5733	134.141	82.6196
GECA02s07017g	similar to transposases. Pseudogene (3' truncated)	120.64	108.605	126.047	123.84	128.577	148.685	188.431	137.598	132.786	615.733	818.259	722.331
GECA02s07039g	conserved hypothetical protein. Putative lectin family integral membrane protein	148.803	159.983	179.119	201.095	226.296	213.705	244.489	255.014	274.881	69.7831	87.1915	51.9323
GECA02s07050g	similar to Saccharomyces cerevisiae YNR019W ARE2 Acyl-CoA:sterol acyltransferase, isozyme of Are1p	550.234	560.15	567.369	500.408	545.902	547.887	501.225	536.325	565.932	327.023	420.867	280.907
GECA02s07061g	similar to Saccharomyces cerevisiae YDR268W MSW1 Mitochondrial tryptophanyl-tRNA synthetase	422.869	533.416	481.126	424.318	369.567	414.023	286.885	277.03	303.79	147.776	238.1	151.076
GECA02s07072g	similar to Saccharomyces cerevisiae YMR170C ALD2 Cytoplasmic aldehyde dehydrogenase	670.033	632.831	736.379	951.902	980.125	977.208	1076.88	1623.65	1086.3	571.948	508.058	554.732
GECA02s07094g	similar to Saccharomyces cerevisiae YDL105W NSE4 Component of the SMC5-SMC6 complex	60.9503	51.3784	48.6496	57.4557	69.0643	57.3703	73.959	92.3433	80.8474	41.0489	45.2725	21.245
GECA02s07105g	similar to Saccharomyces cerevisiae YMR167W MLH1 Protein required for mismatch repair in mitosis and meiosis as well as crossing over during meiosis	100.883	90.6432	103.933	122.288	136.659	127.649	154.042	201.198	150.425	192.93	209.595	151.076
GECA02s07127g	conserved hypothetical protein	204.289	238.095	282.737	703.444	855.589	535.935	729.697	708.781	866.782	611.628	471.169	566.534
GECA02s07149g	similar to Saccharomyces cerevisiae YBL069W AST1 Peripheral membrane protein that interacts with the plasma membrane ATPase Pma1p and has a role in its targeting to the plasma membrane	1788.16	2171.68	1981.05	1560.23	1370.26	1300.39	1448.56	1328.89	1092.18	503.533	573.452	618.467
GECA02s07160g	similar to Saccharomyces cerevisiae YHL002W HSE1 Subunit of the endosomal Vps27p-Hse1p complex required for sorting of ubiquitinated membrane proteins	1213.96	1140.77	1161.91	1094.38	1070.13	1153.62	1213.96	1239.6	1233.29	1614.59	1440.34	1218.05
GECA02s07171g	similar to Saccharomyces cerevisiae YKL006C-A SFT1 Intra-Golgi v-SNARE, required for transport of proteins between an early and a later Golgi compartment	216.899	229.741	217.976	260.104	242.46	269.163	231.298	245.23	253.812	61.5733	85.5147	37.769
GECA02s07182g	similar to Saccharomyces cerevisiae YKL007W CAP1 Alpha subunit of the capping protein heterodimer (Cap1p and Cap2p)	597.734	479.949	523.142	565.628	561.698	537.847	561.523	726.515	616.89	113.569	171.029	120.389
GECA02s07204g	similar to Saccharomyces cerevisiae YFL039C ACT1 Actin	222.364	238.513	257.148	331.923	321.81	344.7	297.249	358.365	353.769	83.4661	122.403	63.7351
GECA02s07215g	similar to Saccharomyces cerevisiae YDR429C TIF35 eIF3g subunit of the core complex of translation initiation factor 3 (eIF3)	2908.38	2852.54	2698.48	2557.56	2360.68	2298.64	1988.41	1960.61	1937.4	748.458	975.874	809.672
GECA02s07231g	conserved hypothetical protein	876.424	789.891	840.628	941.808	1013.92	1013.54	1031.19	1026.17	1043.67	623.943	573.452	630.27
GECA02s07237g	similar to Saccharomyces cerevisiae YOR197W MCA1 Ca2+-dependent cysteine protease similar to mammalian metacaspases	1649.86	1555.55	1503.4	1995.03	1915.06	1825.33	1971.45	2667.56	2185.82	1689.85	1401.77	911.176
GECA02s07248g	similar to Saccharomyces cerevisiae YMR310C Putative methyltransferase	335.857	395.99	402.781	311.736	274.42	297.848	254.852	234.222	251.852	117.673	112.343	122.749
GECA02s07259g	similar to Saccharomyces cerevisiae YNL202W SPS19 Peroxisomal 2,4-dienoyl-CoA reductase	976.467	894.318	1050.71	1311.39	1445.94	1910.43	1348.69	1657.29	1814.41	257.24	338.705	191.205
GECA02s07270g	similar to Saccharomyces cerevisiae YKL034W TUL1 Golgi-localized RING-finger ubiquitin ligase (E3)	187.055	161.654	220.187	295.431	309.32	288.764	303.373	376.1	347.399	116.305	90.545	63.7351
GECA02s07281g	similar to Saccharomyces cerevisiae YBL072C RPS8A Protein component of the small (40S) ribosomal subunit	12324.6	12279.9	11103.8	10617.7	9554.75	9299.25	8237.71	7204.61	7673.16	2046.97	2553.7	1661.83
GECA02s07292g	similar to Saccharomyces cerevisiae YBL071W-A KTI11 Zn-ribbon protein that co-purifies with Dph1 and Dph2 in a complex required for synthesis of diphthamide on translation factor eEF2	376.631	347.117	405.624	557.476	509.533	503.425	713.21	563.844	682.058	394.069	555.007	462.67
GECA02s07303g	conserved hypothetical protein	28.1633	23.3918	35.6975	34.1629	31.2259	30.1194	86.207	55.039	55.8582	75.2563	65.3936	66.0957
GECA02s07314g	similar to Saccharomyces cerevisiae YFR022W ROG3 Protein that binds the ubiquitin ligase Rsp5p via its 2 PY motifs	1785.21	2682.54	2053.08	1965.92	1868.04	1634.1	1156.96	1051.25	1327.37	166.932	202.888	217.172
GECA02s07325g	similar to Saccharomyces cerevisiae YER161C SPT2 Protein involved in negative regulation of transcription	772.598	753.132	729.113	988.782	962.124	919.36	1231.39	1180.28	1210.75	2338.42	2038.94	1607.54
GECA02s07336g	conserved hypothetical protein	516.186	492.481	487.444	640.165	591.088	589.958	498.87	542.44	593.861	146.408	186.12	120.389
GECA02s07358g	conserved hypothetical protein	2018.51	1786.13	1667.36	4703.22	4263.99	3419.27	9778.6	3992.78	4439.26	2732.49	3764.32	3630.54
GECA02s07380g	similar to Saccharomyces cerevisiae YHR032W ERC1 Member of the multi-drug and toxin extrusion (MATE) family of the multidrug/oligosaccharidyl-lipid/polysaccharide (MOP) exporter superfamily	2694.01	2391.81	2010.75	2519.51	2333.49	2059.12	2950.35	2097.6	2643.96	1714.48	1626.46	1376.21
GECA02s07413g	similar to Saccharomyces cerevisiae YHR032W ERC1 Member of the multi-drug and toxin extrusion (MATE) family of the multidrug/oligosaccharidyl-lipid/polysaccharide (MOP) exporter superfamily	64.3131	68.0868	75.1858	66.7729	69.0643	91.3145	64.5375	75.22	75.9476	874.341	796.461	724.692
GECA02s07424g	similar to Saccharomyces cerevisiae YDL130W RPP1B Ribosomal stalk protein P1 beta	3682.24	3652.46	3544.47	3537.8	3073.73	3144.85	2922.09	2922.57	2967.84	1197.26	1576.15	1064.61
GECA02s07435g	similar to Saccharomyces cerevisiae YNL201C PSY2 Subunit of protein phosphatase PP4 complex	729.723	666.666	695.311	853.683	958.083	986.77	1021.29	1330.11	1212.22	585.631	596.926	571.256
GECA02s07457g	similar to Saccharomyces cerevisiae YMR223W UBP8 Ubiquitin-specific protease that is a component of the SAGA (Spt-Ada-Gcn5-Acetyltransferase) acetylation complex	648.175	604.009	593.589	666.952	688.439	696.094	640.664	766.266	756.046	114.937	176.06	108.586
GECA02s07468g	similar to Saccharomyces cerevisiae YLR342W FKS1 Catalytic subunit of 1,3-beta-D-glucan synthase	4046.68	3884.29	3539.74	4674.1	5135	5487.95	5025.91	5804.17	3849.32	2089.39	2208.29	2400.69
GECA02s07501g	similar to Saccharomyces cerevisiae YMR307W GAS1 Beta-1,3-glucanosyltransferase, required for cell wall assembly and also has a role in transcriptional silencing	3271.98	2912.7	3231.73	2507.48	2787.92	3015.77	2473.62	2390.53	2358.3	1569.44	2146.25	1619.34
GECA02s07512g	similar to Saccharomyces cerevisiae YGR280C PXR1 Essential protein involved in rRNA and snoRNA maturation	1525.44	1451.54	1428.85	1346.72	1036.7	1113.46	995.855	804.182	985.849	201.14	274.989	136.912
GECA02s07523g	similar to Saccharomyces cerevisiae YIL047C SYG1 Plasma membrane protein of unknown function	975.626	885.128	1005.53	985.288	1002.53	1039.84	855.004	1057.97	1052.98	242.188	325.291	236.056
GECA02s07545g	similar to Saccharomyces cerevisiae YIL047C SYG1 Plasma membrane protein of unknown function	92.8967	93.9849	102.354	154.121	220.051	249.561	407.952	395.058	505.664	1165.79	1539.27	1399.81
GECA02s07556g	similar to Saccharomyces cerevisiae YIL048W NEO1 Putative aminophospholipid translocase (flippase) involved in endocytosis and vacuolar biogenesis	1855.83	1554.72	1841.1	2122.37	2247.53	2331.63	2616.83	3102.98	2728.72	2209.8	2456.45	2313.35
GECA02s07578g	Conserved hypothetical protein	730.143	918.128	610.016	437.906	671.907	656.89	1850.39	612.157	693.818	6452.88	6177.18	8084.92
GECA02s07611g	similar to Saccharomyces cerevisiae YOR107W RGS2 Negative regulator of glucose-induced cAMP signaling	1380.84	1671.68	1380.51	1207.73	1325.81	1374.5	2989.45	1575.34	1777.17	15142.9	16878.3	18761.7
GECA02s07644g	similar to Yarrowia lipolytica YALI0E06105p [Yarrowia lipolytica CLIB122]	261.456	213.868	212.921	237.975	256.052	229.003	288.77	251.957	235.683	634.889	482.907	573.616
GECA02s07655g	similar to Saccharomyces cerevisiae YNL084C END3 EH domain-containing protein involved in endocytosis, actin cytoskeletal organization and cell wall morphogenesis	603.619	499.999	560.103	647.542	664.928	597.608	723.102	718.565	660.009	548.687	543.27	557.092
GECA02s07666g	NUGM subunit of mitochondrial NADH:ubiquinone oxidoreductase (complex I), putative	1628	1609.02	1515.09	1021.78	883.876	1059.44	811.193	669.642	754.086	321.55	454.402	269.104
GECA02s07688g	hypothetical protein, no similarity	117.697	101.921	102.354	164.991	198.376	174.98	184.662	219.545	233.233	145.039	117.373	80.259
GECA02s07710g	similar to Saccharomyces cerevisiae YGR260W TNA1 High affinity nicotinic acid plasma membrane permease	10221.6	7866.32	5472.45	5022.72	8347.6	9023.88	9024.41	7312.24	8181.27	6647.18	6638.29	8620.76
GECA02s07743g	similar to Saccharomyces cerevisiae YDL137W ARF2 ADP-ribosylation factor and to Yarrowia lipolytica YALI0F02167g	1532.59	1474.52	1441.48	1413.1	1289.45	1481.59	1132	1147.26	1084.34	521.321	508.058	535.847
GECA02s07754g	similar to Saccharomyces cerevisiae YDL185W VMA1 Subunit A of the eight-subunit V1 peripheral membrane domain of the vacuolar H+-ATPase	5433.83	4591.47	4966.05	4406.23	5122.15	4799.51	4489.36	4931.5	4024.24	5132.48	4252.26	5958.05
GECA02s07776g	similar to Saccharomyces cerevisiae YNL088W TOP2 Topoisomerase II, relieves torsional strain in DNA	1623.8	1533.42	1842.05	1790.44	1899.27	1927.17	1361.88	1994.25	1689.96	198.403	330.322	205.369
GECA02s07787g	similar to Saccharomyces cerevisiae YPR139C LOA1 Lysophosphatidic acid acyltransferase	172.763	157.895	183.858	184.402	213.071	258.167	235.067	282.534	259.202	49.2587	67.0704	42.4901
GECA02s07798g	similar to Saccharomyces cerevisiae YIL129C TAO3 Component of the RAM signaling network that is involved in regulation of Ace2p activity and cellular morphogenesis	3022.72	2773.6	3125.9	3632.91	3883.4	3930.82	3586.78	4715.01	4222.2	1191.79	1309.55	1295.95
GECA02s07803g	hypothetical protein, no similarity	178.648	176.274	186.069	219.341	219.316	198.406	203.505	239.114	210.203	119.042	120.727	136.912
GECA02s07809g	similar to Saccharomyces cerevisiae YMR197C VTI1 Protein involved in cis-Golgi membrane traffic and to Yarrowia lipolytica YALI0B02244g	607.822	591.06	586.007	634.342	665.295	743.902	732.995	862.278	787.895	543.214	568.421	462.67
GECA02s07820g	similar to Saccharomyces cerevisiae YPL252C YAH1 Ferredoxin of the mitochondrial matrix required for formation of cellular iron-sulfur proteins	115.175	91.4786	108.672	139.369	152.823	133.864	95.6285	111.913	124.456	9.57807	21.7979	14.1634
GECA02s07831g	similar to Saccharomyces cerevisiae YPR141C KAR3 Minus-end-directed microtubule motor that functions in mitosis and meiosis	338.8	289.473	315.275	367.639	408.508	494.819	331.638	435.42	482.145	313.34	430.927	328.118
GECA02s07853g	conserved hypothetical protein	1752.85	1870.93	1608.6	2074.62	2282.43	2196.33	2296.97	1666.46	2301.46	3643.77	4040.99	4832.07
GECA02s07864g	hypothetical protein, no similarity	120.219	84.3775	78.3449	102.1	131.149	142.47	227.53	129.648	141.116	1358.72	1767.3	2107.98
GECA02s07886g	similar to Saccharomyces cerevisiae YMR296C LCB1 Component of serine palmitoyltransferase	1808.75	1826.65	1887.23	1846.74	1932.7	1959.2	1495.2	1741.68	1714.95	890.761	1029.53	1133.07
GECA02s07908g	NI8M subunit of mitochondrial NADH:ubiquinone oxidoreductase (complex I), putative	510.302	507.518	517.139	390.544	332.831	398.246	345.299	302.715	347.889	54.7318	162.646	82.6196
GECA02s07919g	similar to Saccharomyces cerevisiae YHR176W FMO1 Flavin-containing monooxygenase, localized to the cytoplasmic face of the ER membrane	59.269	71.0108	65.7086	34.1629	38.5731	30.5975	83.8516	30.5772	56.3482	292.815	249.837	238.417
GECA02s07941g	similar to Saccharomyces cerevisiae YMR110C HFD1 Putative fatty aldehyde dehydrogenase, located in the mitochondrial outer membrane and also in lipid particles	361.078	317.042	358.87	580.38	692.112	626.771	1090.07	947.283	952.04	1767.84	1659.99	1765.7
GECA02s07952g	similar to Saccharomyces cerevisiae YMR116C ASC1 G-protein beta subunit and guanine nucleotide dissociation inhibitor for Gpa2p	16593.2	15611.9	15155.3	15024.3	14243	14676.8	14554.8	14006.8	13230.6	6154.6	7097.72	7898.43
GECA02s07963g	similar to Saccharomyces cerevisiae YKL134C OCT1 Mitochondrial intermediate peptidase	635.565	576.44	593.273	608.72	684.765	652.588	575.655	560.175	624.24	235.347	236.423	224.253
GECA02s07974g	similar to Saccharomyces cerevisiae YMR115W MGR3 Subunit of the mitochondrial (mt) i-AAA protease supercomplex, which degrades misfolded mitochondrial proteins	498.111	472.431	483.653	654.918	657.948	709.958	786.226	951.564	853.553	474.799	513.088	446.146
GECA02s07985g	hypothetical protein, no similarity	73.1404	83.5421	83.7153	70.2668	76.4116	63.5855	71.6036	66.0469	69.5778	69.7831	108.989	113.307
GECA02s07996g	similar to Saccharomyces cerevisiae YHR190W ERG9 Farnesyl-diphosphate farnesyl transferase (squalene synthase), joins two farnesyl pyrophosphate moieties to form squalene in the sterol biosynthesis pa	1442.21	1395.57	1531.83	1859.16	1904.04	2043.82	2183.91	2397.26	2133.39	810.031	935.632	656.236
GECA02s08007g	similar to Saccharomyces cerevisiae YMR113W FOL3 Dihydrofolate synthetase, involved in folic acid biosynthesis	496.85	408.521	443.533	531.854	545.534	533.066	591.672	788.893	690.388	422.804	575.128	439.064
GECA02s08018g	similar to Saccharomyces cerevisiae YKL135C APL2, Beta-adaptin	1527.96	1465.75	1548.89	1620.02	1752.69	1759.84	1632.75	2023.6	1792.36	1042.64	915.511	840.359
GECA02s08029g	hypothetical protein, no similarity	278.69	204.26	230.928	298.925	303.809	299.76	302.431	406.677	355.239	65.6782	58.6866	63.7351
GECA02s08040g	similar to Saccharomyces cerevisiae YDL159W STE7 Signal transducing MAP kinase kinase involved in pheromone response	269.863	271.512	323.489	360.651	368.833	381.513	351.423	425.024	402.277	238.084	202.888	191.205
GECA02s08051g	similar to Saccharomyces cerevisiae YDL160C DHH1 Cytoplasmic DExD/H-box helicase, stimulates mRNA decapping	768.815	697.159	753.754	923.562	1008.04	1079.04	1290.28	1394.93	1190.66	6106.71	4500.42	4985.5
GECA02s08062g	similar to Saccharomyces cerevisiae YJR140C HIR3 Subunit of the HIR complex_ a nucleosome assembly complex involved in regulation of histone gene transcription	2337.55	2098.16	2363.61	2769.13	2895.92	2863.74	3493.5	3164.75	3187.84	4957.34	5104.06	4064.88
GECA02s08073g	similar to Saccharomyces cerevisiae YJR141W Essential protein of unknown function	76.9235	82.7067	78.9767	83.4661	87.4325	94.6611	105.521	117.417	91.1371	54.7318	73.7774	66.0957
GECA02s08084g	similar to Saccharomyces cerevisiae YHR201C PPX1 Exopolyphosphatase, hydrolyzes inorganic polyphosphate (poly P) into Pi residues	180.329	170.844	176.276	190.225	183.682	173.545	162.521	160.225	192.074	50.627	83.838	47.2112
GECA02s08095g	similar to Saccharomyces cerevisiae YJR139C HOM6 Homoserine dehydrogenase	353.932	355.054	374.034	382.003	348.628	362.389	276.051	271.526	354.749	160.091	212.948	139.273
GECA02s08106g	similar to Saccharomyces cerevisiae YJR138W IML1 Subunit of the SEA (Seh1-associated) complex	514.085	440.267	535.462	475.951	493.736	525.895	659.507	670.253	536.043	674.57	541.593	587.779
GECA02s08128g	similar to Saccharomyces cerevisiae YNL218W MGS1 Protein with DNA-dependent ATPase and ssDNA annealing activities involved in maintenance of genome	464.904	370.927	370.243	588.145	589.618	570.835	1560.2	1144.2	1078.46	1621.43	1385	1258.18
GECA02s08139g	similar to Saccharomyces cerevisiae YDL235C YPD1 Phosphorelay intermediate protein, phosphorylated by the plasma membrane sensor Sln1p in response to osmotic stress	749.899	681.286	650.452	751.583	629.661	752.03	695.78	708.169	598.271	247.662	331.998	264.383
GECA02s08161g	conserved hypothetical protein	391.343	702.171	428.685	396.367	448.183	558.405	330.225	407.289	366.998	154.617	176.06	146.355
GECA02s08227g	hypothetical protein, no similarity	2395.14	2205.93	2997.32	2202.34	2494.4	2354.1	2168.36	2569.71	1931.52	1611.85	1846.11	1997.03
GECA02s08238g	similar to Saccharomyces cerevisiae YLR058C SHM2 Cytosolic serine hydroxymethyltransferase, converts serine to glycine plus 5,10 methylenetetrahydrofolate	11090	13415.6	13098.1	12433	11538.5	11455.9	9385.72	7940.91	8676.64	20880.2	16611.7	23036.7
GECA02s08254g	similar to Saccharomyces cerevisiae YFL030W AGX1 Alanine:glyoxylate aminotransferase (AGT)	540.987	639.515	612.859	635.507	659.05	453.226	516.3	221.379	257.732	2822.8	2421.24	2478.59
GECA02s08260g	similar to Saccharomyces cerevisiae YOR086C TCB1 Lipid-binding protein containing three calcium and lipid binding domains. Pseudogene (5' truncate)	209.333	272.765	414.786	32.9982	37.8384	45.8963	744.301	28.7426	84.2773	4215.72	4817.33	3920.89
GECA02s08271g	similar to Saccharomyces cerevisiae YMR132C JLP2 Protein of unknown function	427.913	449.456	447.324	503.902	470.96	513.465	335.406	400.562	404.727	46.5221	65.3936	59.014
GECA02s08282g	similar to Saccharomyces cerevisiae YLR038C COX12 Subunit VIb of cytochrome c oxidase	522.912	631.578	818.198	519.431	506.594	547.887	607.688	640.288	401.297	120.41	149.232	132.191
GECA02s08304g	similar to Saccharomyces cerevisiae YLL035W GRC3 Polynucleotide kinase present on rDNA that is required for efficient transcription termination by RNA polymerase I	290.04	271.512	283.684	266.703	293.523	280.159	228.001	263.576	294.481	58.8367	88.8682	61.3746
GECA02s08315g	similar to Saccharomyces cerevisiae YLL034C RIX7 Putative ATPase of the AAA family, required for export of pre-ribosomal large subunits from the nucleus	2200.1	2414.37	2480.5	1892.16	1744.61	1669	1286.51	1132.58	1400.38	210.718	409.129	240.777
GECA02s08326g	similar to Saccharomyces cerevisiae YMR077C VPS20 Myristoylated subunit of ESCRTIII, the endosomal sorting complex required for transport of transmembrane proteins into the multivesicular body pathway	205.97	177.527	196.494	240.693	223.357	273.465	223.761	281.311	234.703	138.198	145.878	148.715
GECA02s08348g	similar to Saccharomyces cerevisiae YNL025C SSN8 Cyclin-like component of the RNA polymerase II holoenzyme	224.886	200.501	197.758	288.055	301.238	297.37	297.72	366.315	339.559	90.3076	145.878	68.4562
GECA02s08359g	hypothetical protein, no similarity	243.801	257.31	213.869	268.256	309.32	342.788	594.498	655.576	552.702	1179.47	1237.45	1711.41
GECA02s08370g	similar to Saccharomyces cerevisiae YOR021C SFM1 Putative protein of unknown function	778.063	780.701	787.556	611.826	536.35	583.265	480.027	371.819	379.738	218.927	345.412	247.859
GECA02s08392g	similar to Saccharomyces cerevisiae YLR387C REH1 Cytoplasmic 60S subunit biogenesis factorr, associates with pre-60S particles	3690.65	3828.73	3299.33	2785.44	2592.48	2384.69	4389.49	2375.24	2755.18	18012.3	12686.4	9822.29
GECA02s08403g	similar to Saccharomyces cerevisiae YLR388W RPS29A Protein component of the small (40S) ribosomal subunit	1591.01	1665.41	1678.41	1553.63	1262.26	1382.15	998.211	1023.11	1091.2	127.252	256.544	195.926
GECA02s08414g	similar to Saccharomyces cerevisiae YLR109W AHP1 Thiol-specific peroxiredoxin	3613.72	3063.49	3488.24	5554.18	6107.41	5759.5	6559.74	8488.24	6645.17	3699.87	2982.95	2698.12
GECA02s08436g	similar to Saccharomyces cerevisiae YOR086C TCB1 Lipid-binding protein containing three calcium and lipid binding domains	5912.6	4857.14	5350.51	4027.72	4259.58	3817.04	2826.93	3455.23	3308.86	975.595	1168.7	960.748
GECA02s08469g	similar to Saccharomyces cerevisiae YLR143W DPH6 Putative protein of unknown function	311.898	309.106	302.639	347.452	329.157	301.672	306.2	305.161	304.77	288.711	328.645	200.648
GECA02s08474g	similar to Saccharomyces cerevisiae YKL186C MTR2 mRNA transport regulator, essential nuclear protein	502.315	515.037	510.821	542.724	491.165	533.066	455.06	503.302	502.234	162.827	231.393	193.566
GECA02s08480g	similar to Saccharomyces cerevisiae YOR171C LCB4 Sphingoid long-chain base kinase	1026.49	870.509	954.67	769.829	733.624	731.472	600.622	765.043	765.356	121.778	177.736	160.518
GECA02s08491g	similar to Saccharomyces cerevisiae YDL082W RPL13A Protein component of the large (60S) ribosomal subunit	2824.31	2810.36	2768.61	3172.88	3127.73	2956.96	2991.81	3512.71	3223.61	1293.04	1748.86	1215.69
GECA02s08546g	similar to Saccharomyces cerevisiae YOR059C Lipid particle protein of unknown function	983.192	903.09	946.773	812.144	759.34	739.599	683.532	702.665	802.595	443.328	424.22	415.459
GECA02s08568g	conserved hypothetical protein	38.6719	30.9106	35.3816	25.6221	28.6543	23.9043	37.215	31.1888	13.2296	36.944	48.626	68.4562
GECA02s08590g	similar to Saccharomyces cerevisiae YMR276W DSK2 Nuclear-enriched ubiquitin-like polyubiquitin-binding protein	1057.17	949.456	1063.97	1418.92	1502.52	1401.75	1681.27	1620.59	1480.73	2026.45	1772.33	2110.34
GECA02s08601g	similar to Saccharomyces cerevisiae YER005W YND1 Apyrase with wide substrate specificity	1121.49	981.202	1055.76	1430.18	1450.72	1300.87	1365.18	1735.56	1714.95	1275.25	1172.05	632.63
GECA02s08612g	similar to Saccharomyces cerevisiae YLR115W CFT2 Subunit of the mRNA cleavage and polyadenlylation factor (CPF)	1081.97	1001.25	996.37	1250.44	1353.37	1278.88	1544.19	1556.99	1479.75	1174	1096.6	925.34
GECA02s08623g	similar to Yarrowia lipolytica YALI0D10725g [Yarrowia lipolytica CLIB 122]	748.218	645.78	771.444	1135.53	1024.21	1062.79	1366.12	1911.69	1249.95	2179.7	1904.8	2294.46
GECA02s08645g	conserved hypothetical protein	420.347	438.178	422.683	425.871	447.816	465.656	384.869	313.723	384.638	570.58	442.664	575.977
GECA02s08711g	similar to Saccharomyces cerevisiae YML016C PPZ1 Serine/threonine protein phosphatase Z	1166.04	1251.46	1293.32	1253.54	1394.51	1337.21	1199.36	1331.33	1395.48	1336.83	1071.45	1074.05
GECA02s08733g	conserved hypothetical protein	3046.68	3156.22	3213.4	2687.61	2318.43	2308.68	1827.31	1670.74	1989.83	281.869	424.22	287.988
GECA02s08744g	similar to Saccharomyces cerevisiae YLR454W FMP27 Putative protein of unknown function	1467.01	1311.61	1526.15	1624.29	1854.08	1751.71	1510.74	2132.46	1895.26	841.502	915.511	897.013
GECA02s08766g	conserved hypothetical protein	492.227	615.705	556.944	483.715	664.56	677.926	675.995	599.926	547.313	1387.45	947.369	2591.89
GECA02s08799g	similar to Saccharomyces cerevisiae YIL046W MET30 F-box protein containing five copies of the WD40 motif	987.816	916.457	1029.54	786.91	662.723	492.429	822.97	743.027	708.028	4633.05	1867.91	2287.38
GECA02s08821g	similar to Saccharomyces cerevisiae YNL260C LTO1 Essential protein that forms a complex with Rli1p and Yae1p	151.325	135.756	149.424	145.192	153.558	181.673	172.414	162.059	199.424	206.613	179.413	143.994
GECA02s08832g	similar to Saccharomyces cerevisiae YHR156C LIN1 Non-essential component of U5 snRNP_ nuclear protein	212.696	172.514	194.283	234.481	259.726	286.374	274.166	346.134	317.02	110.832	132.464	75.5379
GECA02s08843g	conserved hypothetical protein	197.143	157.059	166.483	293.102	319.606	330.358	360.373	502.69	450.296	102.622	92.2218	89.7013
GECA02s08865g	similar to Saccharomyces cerevisiae YMR196W Putative protein of unknown function	1069.78	879.698	821.042	558.252	578.965	599.998	801.301	596.868	550.253	696.463	695.855	651.515
GECA02s08898g	similar to Saccharomyces cerevisiae YPR013C CMR3 Putative zinc finger protein	841.955	800.333	919.289	1246.17	1218.18	977.686	630.771	753.423	694.308	276.396	248.16	306.873
GECA02s08920g	hypothetical protein, no similarity	71.0387	63.9097	59.7064	85.0189	82.2894	84.6213	74.9011	108.855	80.3574	13.683	28.5049	14.1634
GECA02s08931g	similar to Saccharomyces cerevisiae YPL050C MNN9 Subunit of Golgi mannosyltransferase complex	1624.22	1381.37	1520.78	1290.42	1341.61	1413.7	1211.14	1397.99	1368.53	670.465	739.451	547.65
GECA02s08942g	similar to Saccharomyces cerevisiae YCR084C TUP1 General repressor of transcription	1251.79	1143.69	1200.13	1228.31	1169.68	1105.34	892.69	1108.12	885.892	414.594	446.018	361.166
GECA02s08953g	similar to Saccharomyces cerevisiae YDL100C GET3 Guanine nucleotide exchange factor for Gpa1p	1032.79	908.938	979.943	1147.56	1153.15	1106.29	1065.1	1180.28	1126.96	643.099	600.28	597.222
GECA02s08986g	similar to Saccharomyces cerevisiae YBR245C ISW1 Member of the imitation-switch (ISWI) class of ATP-dependent chromatin remodeling complexes	2338.39	2062.65	2195.55	2293.96	2405.86	2370.83	1830.6	2151.42	2101.54	972.859	1029.53	856.883
GECA02s08997g	conserved hypothetical protein	96.2595	98.162	108.988	107.924	116.087	134.342	120.596	146.771	142.095	58.8367	80.4844	49.5718
GECA02s09013g	similar to Saccharomyces cerevisiae YGL091C NBP35 Essential iron-sulfur cluster binding protein localized in the cytoplasm	226.567	208.855	217.976	275.632	281.768	253.864	342.944	342.465	335.639	710.146	746.158	748.298
GECA02s09019g	conserved hypothetical protein	126.525	117.794	136.788	187.119	152.456	170.199	192.199	193.86	174.924	142.303	124.08	110.946
GECA02s09030g	similar to Saccharomyces cerevisiae YGL092W NUP145 Essential protein with distinct roles in two nuclear pore subcomplexes	2074.83	1939.85	1893.23	2006.68	1902.21	1870.27	1907.39	2117.17	1775.7	898.971	990.965	1064.61
GECA02s09052g	similar to Saccharomyces cerevisiae YMR246W FAA4 Long chain fatty acyl-CoA synthetase	5716.3	5335.83	5612.4	7485.16	8624.59	8960.77	9143.59	11116.7	9732.07	3375.59	3883.37	3278.82
GECA02s09063g	similar to Saccharomyces cerevisiae YBL024W NCL1 S-adenosyl-L-methionine-dependent tRNA: m5C-methyltransferase, methylates cytosine to m5C at several positions in tRNAs and intron-containing pre-tRNAs	2055.08	2400.16	2296.64	1602.16	1376.51	1141.19	1103.73	647.015	676.669	607.524	670.704	620.827
GECA02s09096g	similar to Saccharomyces cerevisiae YHR007C ERG11 Lanosterol 14-alpha-demethylase	1243.39	1221.8	1229.82	1135.92	1043.31	1015.46	1158.38	854.94	904.021	1041.27	980.904	948.945
GECA02s09107g	similar to Saccharomyces cerevisiae YDR465C RMT2 Arginine N5 methyltransferase	1277.44	1382.2	1275	961.607	711.95	700.874	497.928	387.72	421.387	117.673	117.373	66.0957
GECA02s09118g	similar to Saccharomyces cerevisiae YKR070W Putative protein of unknown function	36507.6	41301.5	40730.5	47830.3	37745.5	32133.6	43683.4	28866.8	34799.2	43094.5	40431.7	35559.5
GECA02s09162g	hypothetical protein, no similarity	329.973	291.98	344.97	471.292	529.003	601.911	503.581	678.203	507.624	290.079	306.847	325.757
GECA02s09184g	similar to Saccharomyces cerevisiae YGR209C TRX2 Cytoplasmic thioredoxin isoenzyme of the thioredoxin system which protects cells against oxidative and reductive stress	469.107	431.913	404.045	237.975	192.131	195.059	127.191	203.644	118.576	38.3123	62.0401	54.2929
GECA02s09195g	similar to Saccharomyces cerevisiae YLR253W MCP2 Putative protein of unknown function	750.74	651.211	762.283	956.56	1059.48	1093.86	907.293	1133.8	1007.9	381.755	534.886	472.112
GECA02s09206g	similar to Saccharomyces cerevisiae YDR221W GTB1 Glucosidase II beta subunit, forms a complex with alpha subunit Rot2p	1475.42	1256.47	1320.49	1405.72	1459.9	1552.82	1559.73	2120.23	1597.35	555.528	702.562	526.405
GECA02s09217g	similar to Saccharomyces cerevisiae YBR003W COQ1 Hexaprenyl pyrophosphate synthetase	780.164	743.942	731.956	729.067	698.725	710.436	583.193	536.325	652.659	307.867	407.453	276.186
GECA02s09228g	similar to Saccharomyces cerevisiae YIL147C SLN1 Histidine kinase osmosensor that regulates a MAP kinase cascade	868.437	688.387	683.622	1028.77	1019.43	1001.11	1360.94	1363.75	1333.74	591.104	754.542	585.419
GECA02s09536g	similar to transposases. Pseudogene (degenerate)	11.3494	15.873	13.8999	17.4696	21.6744	29.1633	45.6944	42.8081	42.6286	184.72	202.888	167.6
GECA02s09569g	similar to reverse transcriptases. Pseudogene (degenerate)	5.04417	2.08855	2.84316	9.31714	6.61254	9.08364	9.8926	4.28081	8.32974	49.2587	57.0098	40.1295
GECA03s00109g	Conserved hypothetical protein. Putative transcription factor	258.514	258.98	249.566	301.254	365.894	377.688	252.026	368.762	347.399	232.61	209.595	250.219
GECA03s00120g	similar to Saccharomyces cerevisiae YPR159W KRE6, Type II integral membrane protein required for beta-1,6 glucan biosynthesis	1332.92	1206.35	1400.73	1715.52	1862.53	1838.24	2085.93	2635.15	1994.73	997.488	989.288	906.455
GECA03s00131g	similar to Saccharomyces cerevisiae YKL040C NFU1 Protein involved in iron metabolism in mitochondria	862.973	934.418	862.425	1053.23	959.92	1290.35	1753.82	1450.58	1401.85	3329.06	3583.23	2891.69
GECA03s00142g	similar to Saccharomyces cerevisiae YER165W PAB1 Poly(A) binding protein, part of the 3'-end RNA-processing complex	902.906	855.053	881.064	1076.52	1202.75	1151.71	1283.68	1520.91	1387.15	529.531	603.633	592.501
GECA03s00158g	Hypothetical protein, no similarity	140.816	136.591	146.265	162.274	149.884	140.557	175.24	157.779	164.145	28.7342	33.5352	18.8845
GECA03s00164g	similar to Saccharomyces cerevisiae YCR023C Vacuolar membrane protein of unknown function, member of the multidrug resistance family	83.2287	100.251	115.306	87.3482	129.312	145.816	155.926	174.29	155.325	128.62	197.858	250.219
GECA03s00175g	similar to Saccharomyces cerevisiae YLR151C PCD1 Peroxisomal nudix pyrophosphatase with specificity for coenzyme A and CoA derivatives	55.9062	70.1754	60.0223	72.2079	88.9019	94.6611	80.083	83.7817	69.0878	49.2587	55.3331	59.014
GECA03s00186g	Conserved hypothetical protein	264.819	257.727	265.046	303.195	303.809	265.816	260.034	305.772	284.681	169.669	119.05	191.205
GECA03s00197g	similar to Saccharomyces cerevisiae YPL259C APM1, Mu1-like medium subunit of the clathrin-associated protein complex (AP-1)_ binds clathrin_ involved in clathrin-dependent Golgi protein sorting	123.162	106.516	108.672	131.605	131.149	132.43	157.339	132.705	105.347	313.34	219.655	332.839
GECA03s00208g	similar to Saccharomyces cerevisiae YLR352W Putative protein of unknown function with similarity to F-box proteins	343.844	309.941	249.566	1736.48	2530.77	1387.41	2744.49	1476.88	2124.57	23791.9	17497	29995.6
GECA03s00241g	similar to Saccharomyces cerevisiae YDL055C PSA1, GDP-mannose pyrophosphorylase (mannose-1-phosphate guanyltransferase)	3000.44	3086.04	3222.56	3240.81	3703.02	3583.26	3576.41	4225.78	4041.39	1056.32	1331.35	901.734
GECA03s00252g	Hypothetical protein, no similarity	74.8218	62.2389	59.3905	85.7954	84.8609	82.2308	109.29	123.532	116.126	77.9929	98.9288	73.1774
GECA03s00263g	Hypothetical protein, no similarity	287.097	325.396	305.482	324.935	363.322	367.17	357.547	363.258	420.897	325.655	368.887	398.935
GECA03s00274g	similar to Saccharomyces cerevisiae YKL167C MRP49 Mitochondrial ribosomal protein of the large subunit	197.143	208.438	190.176	175.085	172.661	166.852	152.629	117.417	168.555	69.7831	97.252	70.8168
GECA03s00285g	Conserved hypothetical protein. Putative pre-mRNA-splicing factor CWC21	323.667	320.384	337.388	360.651	366.261	387.728	477.2	511.252	481.655	225.769	290.079	271.464
GECA03s00296g	similar to Saccharomyces cerevisiae YDL017W CDC7 DDK (Dbf4-dependent kinase) catalytic subunit	93.7374	80.6181	91.613	140.534	149.149	143.904	141.794	175.513	161.695	9.57807	16.7676	28.3267
GECA03s00307g	similar to Saccharomyces cerevisiae YJR098C Putative protein of unknown function	1468.69	1429.41	1662.3	692.574	830.608	900.714	894.103	956.456	818.274	414.594	365.534	448.506
GECA03s00329g	similar to Saccharomyces cerevisiae YKL019W RAM2 Alpha subunit of both the farnesyltransferase and type I geranylgeranyltransferase that catalyze prenylation of proteins containing a CAAX motif	7.1459	7.9365	6.94995	6.98786	4.041	5.25895	8.47937	12.8424	8.81972	125.883	127.434	73.1774
GECA03s00340g	similar to Saccharomyces cerevisiae YOR272W YTM1, Constituent of 66S pre-ribosomal particles	2409.85	2625.73	2579.69	1819.56	1492.6	1440	1206.9	807.851	1069.15	368.072	409.129	413.098
GECA03s00351g	similar to Saccharomyces cerevisiae YKL104C GFA1 Glutamine-fructose-6-phosphate amidotransferase	3393.04	3035.92	3389.68	3200.05	3374.23	3665.01	2914.55	4134.66	3138.35	1020.75	984.258	840.359
GECA03s00362g	similar to Saccharomyces cerevisiae YPL149W ATG5 Conserved protein involved in autophagy and the Cvt pathway	49.1806	43.0242	52.4405	78.8075	97.7186	78.4061	85.7359	119.863	112.206	49.2587	43.5957	49.5718
GECA03s00373g	similar to Saccharomyces cerevisiae YPL150W, Putative protein kinase of unknown cellular role	340.902	332.915	377.824	592.803	691.745	678.882	567.647	804.182	727.627	172.405	186.12	167.6
GECA03s00384g	similar to Saccharomyces cerevisiae YOR259C RPT4, One of six ATPases of the 19S regulatory particle of the 26S proteasome involved in degradation of ubiquitinated substrates	2405.65	2113.2	2071.4	2195.35	2213.36	2305.81	2327.59	2694.47	2293.62	2428.73	2443.04	1489.51
GECA03s00395g	similar to Saccharomyces cerevisiae YLR378C SEC61 Essential subunit of Sec61 complex (Sec61p, Sbh1p, and Sss1p)	2023.55	1659.56	1695.47	1753.95	1763.34	1631.23	1774.07	2093.93	1667.42	1064.53	1168.7	956.027
GECA03s00439g	Conserved hypothetical protein	48.7603	36.7585	48.9655	70.2668	75.3095	84.1432	109.761	163.283	121.026	108.095	110.666	115.667
GECA03s00450g	similar to Saccharomyces cerevisiae YLR286C CTS1 Endochitinase	1467.85	1369.25	1447.17	2115.77	2375	2174.34	1050.97	1683.58	1559.13	106.727	186.12	118.028
GECA03s00483g	Conserved hypothetical protein	360.238	347.953	366.136	405.684	584.108	612.428	487.564	627.445	656.579	317.445	424.22	387.132
GECA03s00494g	similar to Saccharomyces cerevisiae YAL007C ERP2 Protein that forms a heterotrimeric complex with Erp1p, Emp24p, and Erv25p, member of the p24 family involved in ER to Golgi transport	547.292	454.469	436.583	384.72	428.346	446.533	384.398	491.682	402.767	62.9416	75.4542	47.2112
GECA03s00505g	similar to Saccharomyces cerevisiae YGL068W MNP1, Protein associated with the mitochondrial nucleoid	979.409	1150.37	1121.15	1030.71	1107.97	1029.32	832.392	766.266	805.044	187.457	219.655	127.47
GECA03s00516g	similar to Saccharomyces cerevisiae YJL174W KRE9, Glycoprotein involved in cell wall beta-glucan assembly	91.2153	82.7067	89.4016	154.898	205.723	168.764	326.456	278.865	200.894	265.449	290.079	323.397
GECA03s00527g	similar to Saccharomyces cerevisiae YGL255W ZRT1, High-affinity zinc transporter of the plasma membrane	103.405	99.4151	83.0835	197.601	60.2476	217.529	46.1655	12.2309	20.5793	35.5757	51.9795	59.014
GECA03s00538g	Hypothetical protein, no similarity	195.041	192.565	214.817	187.508	201.682	207.011	225.646	238.503	251.362	88.9393	139.171	96.783
GECA03s00549g	similar to Saccharomyces cerevisiae YOR191W ULS1 RING finger protein involved in proteolytic control of sumoylated substrates	1199.25	1015.87	985.945	1323.03	1380.55	1385.49	3201.91	1760.64	1672.32	22352.5	22493.7	24729.2
GECA03s00560g	similar to Saccharomyces cerevisiae YNL016W PUB1 Poly (A)+ RNA-binding protein, abundant mRNP-component protein that binds mRNA and is required for stability of many mRNAs	754.103	914.368	912.023	755.465	740.237	757.767	1111.27	829.255	826.604	2702.39	2256.92	2509.28
GECA03s00571g	NIAM subunit of mitochondrial NADH:ubiquinone oxidoreductase (complex I), putative	714.59	785.296	735.115	569.51	501.084	538.803	501.696	421.354	471.365	201.14	300.14	214.811
GECA03s00582g	similar to Saccharomyces cerevisiae YDR334W SWR1, Swi2/Snf2-related ATPase that is the structural component of the SWR1 complex, which exchanges histone variant H2AZ (Htz1p) for chromatin-bound histo	1739.4	1595.24	1648.4	1994.26	2077.81	1809.56	2050.6	2298.19	2224.04	3044.46	2682.81	2067.85
GECA03s00593g	Hypothetical protein, no similarity	841.535	903.09	889.593	1066.81	1123.03	1090.51	1312.89	1281.8	1308.75	982.437	863.531	984.354
GECA03s00648g	similar to Saccharomyces cerevisiae YBR296C PHO89 Na+/Pi cotransporter	440.524	415.204	248.619	126.946	154.293	53.5457	1154.61	862.278	326.82	569.211	707.592	431.982
GECA03s00670g	similar to Saccharomyces cerevisiae YGR217W CCH1 Voltage-gated high-affinity calcium channel involved in calcium influx in response to some environmental stresses	935.693	822.054	804.614	1097.87	1076.74	938.961	1159.79	1429.18	1146.07	276.396	357.15	349.363
GECA03s00681g	similar to Saccharomyces cerevisiae YGR215W RSM27 Mitochondrial ribosomal protein of the small subunit	461.962	493.734	440.374	409.954	397.12	390.118	306.671	331.457	387.088	68.4148	115.696	63.7351
GECA03s00692g	Conserved hypothetical protein. Putative endoglucanase	119.379	87.3015	105.513	38.8214	37.4711	27.729	53.7027	67.8815	38.7088	101.254	88.8682	70.8168
GECA03s00703g	similar to Saccharomyces cerevisiae YDR270W CCC2 Cu(+2)-transporting P-type ATPase	58.0079	38.8471	49.9133	48.5268	71.6358	73.6253	103.166	132.094	100.937	181.983	209.595	153.436
GECA03s00714g	similar to Saccharomyces cerevisiae YHR105W YPT35 Endosomal protein of unknown function	316.942	298.245	315.591	357.157	366.996	419.76	510.176	523.483	505.174	405.016	518.119	372.968
GECA03s00725g	similar to Saccharomyces cerevisiae YDR353W TRR1, Cytoplasmic thioredoxin reductase, key regulatory enzyme that determines the redox state of the thioredoxin system	2862.14	3047.62	3574.48	6477.36	6766.46	5400.46	5498.87	5828.02	7184.64	1044.01	1324.64	849.802
GECA03s00736g	similar to Saccharomyces cerevisiae YHR107C CDC12 Component of the septin ring that is required for cytokinesis	643.972	580.2	659.297	677.046	724.44	677.448	593.085	812.132	695.288	251.767	273.312	212.45
GECA03s00747g	similar to Saccharomyces cerevisiae YER017C AFG3 Component, with Yta12p, of the mitochondrial inner membrane m-AAA protease	3191.28	3167.5	3207.72	3120.47	3112.3	3137.2	3036.09	3063.84	3172.16	3055.41	2989.66	2761.86
GECA03s00758g	Hypothetical protein, no similarity	81.127	86.0484	105.829	195.66	196.172	213.705	357.076	367.539	319.96	455.643	360.503	479.194
GECA03s00780g	similar to Saccharomyces cerevisiae YLR027C AAT2, Cytosolic aspartate aminotransferase, involved in nitrogen metabolism	11643.6	11685	11875.9	11701.2	11786.1	11231.2	8744.59	9760.26	10025.1	8111.26	6520.92	6914.08
GECA03s00791g	similar to Saccharomyces cerevisiae YMR106C YKU80 Subunit of the telomeric Ku complex (Yku70p-Yku80p)	633.463	662.489	695.627	720.138	772.565	904.539	627.474	751.589	748.696	283.237	353.796	311.594
GECA03s00813g	Conserved hypothetical protein	878.105	875.939	925.923	893.281	984.901	1167.01	993.5	837.205	961.839	919.495	1190.5	894.652
GECA03s00824g	similar to transposases. Pseudogene (stop codons)	28.1633	20.8855	29.0634	31.0571	26.0828	19.1234	48.5209	30.5772	32.829	93.0441	129.11	129.831
GECA03s00835g	similar to Saccharomyces cerevisiae YHR047C AAP1, Arginine/alanine aminopeptidase	11912.6	10626.6	11293	7622.98	7627.56	7963.48	9118.15	10458	8329.25	4115.84	3740.85	3935.05
GECA03s00846g	similar to Saccharomyces cerevisiae YIR026C YVH1 Protein phosphatase involved in vegetative growth at low temperatures, sporulation, and glycogen accumulation	72.2997	80.6181	80.5562	103.653	119.026	154.9	104.108	86.2278	101.917	56.1001	58.6866	70.8168
GECA03s00879g	similar to Saccharomyces cerevisiae YNR050C LYS9 Saccharopine dehydrogenase (NADP+, L-glutamate-forming)	5095.45	5255.63	5797.52	5196.25	5373.42	5869.46	3940.55	4393.34	3556.8	1766.47	1549.33	2117.42
GECA03s00890g	Conserved hypothetical protein.Putative pre-RNA splicing factor 38A	214.377	230.158	200.917	310.183	308.953	316.971	370.266	418.908	372.878	183.352	233.07	240.777
GECA03s00901g	Hypothetical protein, no similarity	216.899	239.348	201.233	258.551	248.338	239.521	285.943	272.138	269.981	339.337	335.352	401.295
GECA03s00912g	similar to Saccharomyces cerevisiae YNL321W VNX1 Calcium/H+ antiporter localized to the endoplasmic reticulum membrane	3576.73	3393.48	3742.55	3457.44	3657.84	3594.73	3492.09	4184.8	3533.28	1870.46	2258.59	2001.75
GECA03s00923g	similar to Saccharomyces cerevisiae YOR122C PFY1 Profilin, binds actin, phosphatidylinositol 4,5-bisphosphate, and polyproline regions, involved in cytoskeleton organization	1192.1	1145.78	1219.72	1121.16	1123.76	1129.24	1085.83	1359.46	1155.38	285.974	399.069	299.791
GECA03s00945g	similar to Saccharomyces cerevisiae YJL219W HXT9 Putative hexose transporter that is nearly identical to Hxt11p, has similarity to major facilitator superfamily (MFS) transporters	50.862	38.8471	39.8043	37.2686	58.7781	107.091	112.116	119.863	84.2773	173.774	140.848	181.763
GECA03s01000g	similar to Saccharomyces cerevisiae YGL006W PMC1, Vacuolar Ca2+ ATPase involved in depleting cytosol of Ca2+ ions	19587.8	21244.3	20742.8	14303	16172.8	13002	7901.83	8356.76	8261.63	17352.7	16242.8	14826.7
GECA03s01011g	similar to Saccharomyces cerevisiae YMR194C-B CMC4 Protein that localizes to the mitochondrial intermembrane space via the Mia40p-Erv1p system	80.7067	88.9723	102.038	112.194	117.924	111.394	104.579	140.655	123.476	67.0465	88.8682	80.259
GECA03s01022g	Conserved hypothetical protein	81.5474	78.1119	60.6541	76.8664	79.7178	70.2787	121.538	81.3355	71.0477	134.093	115.696	151.076
GECA03s01033g	similar to Saccharomyces cerevisiae YKL060C FBA1 Fructose 1,6-bisphosphate aldolase, required for glycolysis and gluconeogenesis	4667.54	4396.4	4591.7	1800.93	1716.69	1797.13	2386.94	2688.35	1896.24	1397.03	1447.04	1064.61
GECA03s01044g	similar to Saccharomyces cerevisiae YDL072C YET3, Protein of unknown function	2012.2	1769	1795.93	1933.31	1847.1	1912.82	2441.59	2580.72	2307.34	2174.22	1988.64	2270.86
GECA03s01055g	similar to Saccharomyces cerevisiae YKL054C DEF1 RNAPII degradation factor	210.174	227.652	210.71	256.61	246.501	263.425	234.596	225.66	178.844	550.055	368.887	812.033
GECA03s01066g	similar to Saccharomyces cerevisiae YBR153W RIB7 Diaminohydroxyphoshoribosylaminopyrimidine deaminase, catalyzes the second step of the riboflavin biosynthesis pathway	156.369	162.072	145.001	142.475	155.762	145.338	160.166	165.729	189.624	135.461	162.646	118.028
GECA03s01077g	similar to Saccharomyces cerevisiae YBL041W PRE7, Beta 6 subunit of the 20S proteasome	1044.56	1064.74	1122.42	1095.15	1142.13	1122.55	1413.7	1349.68	1240.15	2265.9	2657.66	3278.82
GECA03s01088g	similar to Saccharomyces cerevisiae YBL040C ERD2 HDEL receptor, an integral membrane protein that binds to the HDEL motif in proteins destined for retention in the endoplasmic reticulum	210.594	167.084	176.592	255.833	231.071	228.047	301.489	303.938	259.692	191.561	207.918	174.681
GECA03s01099g	similar to Saccharomyces cerevisiae YLR420W URA4 Dihydroorotase, catalyzes the third enzymatic step in the de novo biosynthesis of pyrimidine	1463.23	1486.21	1499.93	1269.07	1351.9	1348.2	1109.86	1138.7	1311.69	732.038	638.845	790.788
GECA03s01110g	Conserved hypothetical protein	472.891	472.848	468.174	689.08	805.628	742.468	757.962	963.795	905.491	348.916	330.322	325.757
GECA03s01126g	similar to Saccharomyces cerevisiae YDR150W NUM1 Protein required for nuclear migration, localizes to the mother cell cortex and the bud tip	23209.5	22888	24301.1	36234	42323.6	38404.7	49889.8	65705	63186.9	15032.1	19608	16703.3
GECA03s01143g	similar to Saccharomyces cerevisiae YDR150W NUM1 Protein required for nuclear migration, localizes to the mother cell cortex and the bud tip, partial	6343.46	6514.61	6890.87	10794.7	12226.6	11136.5	14246.8	18337.2	16418.9	4851.98	5367.31	5686.59
GECA03s01165g	similar to Saccharomyces cerevisiae YPL042C SSN3 Cyclin-dependent protein kinase, component of RNA polymerase II holoenzyme	442.626	454.469	460.276	498.855	533.044	570.835	559.639	644.568	626.69	758.036	781.37	573.616
GECA03s01176g	similar to Saccharomyces cerevisiae YPL029W SUV3 ATP-dependent RNA helicase, component of the mitochondrial degradosome along with the RNase Dss1p	430.436	466.583	503.871	504.679	541.493	533.544	437.159	464.774	508.604	124.515	194.504	203.008
GECA03s01187g	similar to Saccharomyces cerevisiae YDR248C Putative gluconokinase	153.847	132.414	164.587	131.605	121.23	199.84	142.265	118.64	119.556	69.7831	67.0704	92.0618
GECA03s01198g	Hypothetical protein. Putative subunit of the anaphase-promoting complex	101.724	78.1119	85.9266	120.346	131.516	153.466	152.629	154.721	175.414	203.876	209.595	141.634
GECA03s01209g	similar to Saccharomyces cerevisiae YPL172C COX10 Heme A:farnesyltransferase	1064.32	1115.7	1108.83	1172.02	1089.97	1093.38	957.227	960.737	1123.04	298.289	439.311	443.785
GECA03s01220g	Conserved hypothetical protein	387.14	349.206	341.495	321.83	371.037	301.672	245.431	249.51	269.981	73.888	77.1309	82.6196
GECA03s01231g	similar to Saccharomyces cerevisiae YMR165C PAH1 Mg2+-dependent phosphatidate (PA) phosphatase	1212.7	1179.61	1149.9	1522.96	1633.66	1729.72	2202.75	2071.3	1838.42	4304.66	4144.95	3382.68
GECA03s01253g	similar to Saccharomyces cerevisiae YKL125W RRN3 Protein required for transcription of rDNA by RNA polymerase I	1218.17	1267.75	1384.62	1416.21	1382.39	1224.86	1476.82	1272.63	1392.05	597.945	637.169	594.861
GECA03s01264g	similar to Saccharomyces cerevisiae YKL193C SDS22 Conserved nuclear regulatory subunit of Glc7p type 1 protein serine-threonine phosphatase (PP1)	747.798	751.043	846.946	807.098	727.379	874.898	1185.7	1147.87	964.289	3367.38	2354.17	2615.5
GECA03s01275g	similar to Saccharomyces cerevisiae YKL192C ACP1 Mitochondrial matrix acyl carrier protein	732.245	690.058	865.269	883.188	841.997	960.953	735.821	694.715	667.359	420.067	496.321	396.574
GECA03s01286g	similar to Saccharomyces cerevisiae YLR422W DCK1 Protein of unknown function with similarity to human DOCK proteins (guanine nucleotide exchange factors)	3338.82	5872.17	3766.56	3525.37	3994.34	3596.16	1891.84	1387.6	2007.96	1005.7	1534.23	887.571
GECA03s01308g	similar to Saccharomyces cerevisiae YGL141W HUL5 Multiubiquitin chain assembly factor (E4)	531.319	551.378	529.144	557.088	570.148	629.161	1011.87	785.835	782.505	3933.85	3719.05	4015.31
GECA03s01330g	Conserved hypothetical protein. Putative pirin	48.7603	53.0492	58.7587	39.5979	34.5321	36.3346	55.587	27.5195	37.2388	191.561	236.423	120.389
GECA03s01341g	similar to Saccharomyces cerevisiae YJR010W MET3 ATP sulfurylase, catalyzes the primary step of intracellular sulfate activation	5872.67	5292.81	5544.8	2881.33	2133.65	1873.14	1602.13	1374.14	1468.97	1555.75	1022.82	644.433
GECA03s01374g	similar to Saccharomyces cerevisiae YKR039W GAP1, General amino acid permease	4729.75	2790.31	2316.54	9760.87	11224.4	6998.7	16293.6	11689.1	11802.7	10334.7	12024	10672.1
GECA03s01429g	similar to Saccharomyces cerevisiae YPR008W HAA1 Transcriptional activator involved in adaptation to weak acid stress	1498.96	2073.51	2198.4	1720.57	1679.58	1674.26	1476.35	977.86	1445.45	439.223	457.755	427.261
GECA03s01440g	similar to Saccharomyces cerevisiae YGL164C YRB30 RanGTP-binding protein	335.017	315.789	350.972	489.538	485.654	490.995	641.606	653.742	572.792	476.167	318.584	347.002
GECA03s01451g	similar to Saccharomyces cerevisiae YPR165W RHO1 GTP-binding protein of the rho subfamily of Ras-like proteins, involved in establishment of cell polarity	5506.97	5578.94	5680.95	5351.92	5359.46	5386.12	5236.01	6536.19	5921.95	2316.53	2815.28	2400.69
GECA03s01506g	similar to Saccharomyces cerevisiae YOR306C MCH5 Plasma membrane riboflavin transporter, facilitates the uptake of vitamin B2	128.626	164.578	191.124	130.44	149.884	187.888	167.703	147.994	179.334	1899.2	1609.69	1621.7
GECA03s01517g	similar to Saccharomyces cerevisiae YOL060C MAM3, Protein required for normal mitochondrial morphology	2835.66	3046.78	3105.05	2701.97	2584.03	2814.02	2515.55	2509.17	2982.05	1877.3	1631.49	1260.54
GECA03s01528g	Conserved hypothetical protein	2.94243	5.01253	2.21135	19.0225	15.7966	10.0398	25.4381	22.0156	21.0693	21.8927	15.0908	18.8845
GECA03s01550g	similar to Saccharomyces cerevisiae YKR048C NAP1 Protein that interacts with mitotic cyclin Clb2p, required for the regulation of microtubule dynamics during mitosis	7620.47	7681.28	7221.63	6180.76	5496.12	5694.01	5345.77	5313.71	5296.73	1674.79	1634.84	1109.46
GECA03s01561g	similar to Saccharomyces cerevisiae YDR311W TFB1 Subunit of TFIIH and nucleotide excision repair factor 3 complexes, required for nucleotide excision repair	733.086	782.789	745.54	811.756	848.977	883.025	927.549	1082.43	938.32	693.726	628.785	627.909
GECA03s01572g	similar to Saccharomyces cerevisiae YHR072W ERG7 Lanosterol synthase, an essential enzyme that catalyzes the cyclization of squalene 2,3-epoxide, a step in ergosterol biosynthesis	598.995	611.946	645.397	773.323	885.713	924.141	872.433	1112.4	1101.49	452.906	640.522	424.901
GECA03s01583g	Conserved hypothetical protein. Putative ATPase synthesis protein 25, mitochondrial	1142.08	1124.06	1223.51	1396.41	1498.84	1342.47	1309.12	1405.33	1621.36	277.764	440.988	304.512
GECA03s01594g	similar to Saccharomyces cerevisiae YMR093W UTP15 Nucleolar protein, component of the small subunit (SSU) processome containing the U3 snoRNA that is involved in processing of pre-18S rRNA	3255.59	3492.06	3287.64	2496.61	2085.89	2073.94	1846.62	1370.47	1765.9	370.808	497.998	285.628
GECA03s01605g	similar to Saccharomyces cerevisiae YBR199W KTR4, Putative mannosyltransferase involved in protein glycosylation	476.674	435.672	444.797	533.018	545.534	551.233	594.498	607.876	554.172	217.559	214.625	195.926
GECA03s01616g	Conserved hypothetical protein	1255.16	1279.45	1382.72	1540.82	1718.16	1697.21	3604.21	2636.98	2309.3	8824.14	9720.17	11366.1
GECA03s01649g	similar to Saccharomyces cerevisiae YNR067C DSE4 Daughter cell-specific secreted protein with similarity to glucanases	219.842	208.02	261.255	295.043	402.63	439.839	130.959	254.403	232.253	17.7879	35.2119	44.8506
GECA03s01698g	conserved hypothetical protein	298.447	245.196	256.516	294.266	250.909	244.78	299.605	272.138	243.032	387.228	325.291	380.05
GECA03s01726g	Hypothetical protein, no similarity	14.2918	21.3032	13.584	18.6343	26.0828	15.7768	23.5538	36.6927	25.4792	12.3147	6.70704	14.1634
GECA03s01748g	similar to Saccharomyces cerevisiae YNL064C YDJ1 Type I HSP40 co-chaperone	6847.46	6461.56	6104.9	6537.92	6273.83	5645.24	5681.65	5393.83	6631.45	4600.21	4554.08	2691.04
GECA03s01759g	similar to Saccharomyces cerevisiae YLR185W RPL37A Protein component of the large (60S) ribosomal subunit, has similarity to Rpl37Bp and to rat L37 ribosomal protein	2976.48	2972.01	2861.48	2890.26	2578.16	2853.7	2951.29	2651.05	2646.9	1169.89	1540.94	1432.86
GECA03s01770g	similar to Saccharomyces cerevisiae YLR183C TOS4 Forkhead Associated domain containing protein and putative transcription factor found associated with chromatin	89.1136	81.4535	97.6152	107.147	114.617	90.3583	99.3971	133.928	104.857	23.261	41.919	40.1295
GECA03s01781g	similar to Saccharomyces cerevisiae YBR029C CDS1 Phosphatidate cytidylyltransferase (CDP-diglyceride synthetase), an enzyme that catalyzes that conversion of CTP + phosphate into diphosphate + CDP-di	488.864	425.647	488.708	419.66	370.302	437.927	443.283	415.851	368.468	499.428	658.966	516.963
GECA03s01792g	similar to Saccharomyces cerevisiae YDR280W RRP45 Exosome non-catalytic core component_ involved in 3'-5' RNA processing and degradation in both the nucleus and the cytoplasm	1124.85	1124.06	1057.97	904.151	775.871	745.814	656.209	579.133	643.84	310.603	415.836	262.022
GECA03s01803g	similar to Saccharomyces cerevisiae YDR247W VHS1, Cytoplasmic serine/threonine protein kinase	29.4243	20.8855	23.0612	13.5875	24.246	17.2111	17.9009	18.9579	24.0092	41.0489	45.2725	14.1634
GECA03s01825g	Conserved hypothetical protein	334.176	262.322	298.848	364.533	390.14	425.019	705.672	753.423	656.089	692.358	717.653	738.855
GECA03s01836g	conserved hypothetical protein	590.588	544.277	515.244	668.893	680.724	643.504	758.904	803.57	861.883	532.267	635.492	502.799
GECA03s01847g	similar to Saccharomyces cerevisiae YDR246W TRS23 One of 10 subunits of the transport protein particle (TRAPP) complex of the cis-Golgi which mediates vesicle docking and fusion	127.786	128.237	132.365	155.286	151.721	158.725	171.001	185.298	171.005	51.9953	63.7169	63.7351
GECA03s01858g	similar to Saccharomyces cerevisiae YMR211W DML1 Essential protein involved in mtDNA inheritance, may also function in the partitioning of the mitochondrial organelle or in the segregation of chromos	207.231	208.438	210.394	253.892	282.87	307.409	280.761	340.019	318.98	102.622	140.848	141.634
GECA03s01869g	similar to Saccharomyces cerevisiae YOR274W MOD5 Delta 2-isopentenyl pyrophosphate:tRNA isopentenyl transferase	218.581	197.577	163.324	163.826	160.905	167.808	166.761	168.175	146.015	91.6758	117.373	115.667
GECA03s01913g	similar to Saccharomyces cerevisiae YLR121C YPS3 Aspartic protease	4924.79	4812.02	4854.22	4190	4834.13	4276.96	4612.78	4254.52	4206.52	9734.06	9986.78	11035.6
GECA03s01935g	similar to Saccharomyces cerevisiae YOR275C RIM20 Protein involved in proteolytic activation of Rim101p in response to alkaline pH	381.255	306.599	347.497	548.935	594.026	512.986	624.176	764.431	679.608	268.186	311.877	273.825
GECA03s01957g	similar to Saccharomyces cerevisiae YMR212C EFR3 Protein required for Stt4-containing phosphoinositide kinase patch assembly at the plasma membrane	436.741	401.837	469.437	551.653	617.905	603.345	626.06	662.915	620.32	318.813	501.351	403.656
GECA03s01968g	similar to Saccharomyces cerevisiae YDR282C Putative protein of unknown function	212.696	259.398	222.714	291.161	268.91	263.425	237.894	228.718	314.08	113.569	150.908	94.4224
GECA03s01990g	Hypothetical protein, no similarity	778.483	754.803	765.442	833.884	764.85	728.603	718.391	640.899	695.288	450.169	581.835	490.996
GECA03s02001g	Hypothetical protein, no similarity	101.304	82.289	124.783	183.237	157.599	167.808	371.208	369.985	258.712	641.731	648.906	575.977
GECA03s02012g	similar to Saccharomyces cerevisiae YOR261C RPN8 Essential, non-ATPase regulatory subunit of the 26S proteasome	1066.42	969.088	1005.85	1086.61	1012.82	1033.14	1119.75	1150.93	1047.59	1365.56	1286.07	1251.1
GECA03s02023g	similar to Saccharomyces cerevisiae YOR265W RBL2 Protein involved in microtubule morphogenesis required for protection from excess free beta-tubulin	241.7	192.982	220.819	245.74	198.376	222.788	214.34	258.684	172.475	68.4148	70.4239	47.2112
GECA03s02034g	Hypothetical protein, no similarity	1692.74	1702.17	1631.97	1410.77	1228.83	1199.04	1140.48	990.091	1073.07	388.596	442.664	325.757
GECA03s02100g	similar to Saccharomyces cerevisiae YMR209C, Putative S-adenosylmethionine-dependent methyltransferase	432.117	465.329	485.549	311.736	334.668	380.557	268.514	247.064	319.96	140.935	147.555	129.831
GECA03s02122g	Conserved hypothetical protein. Putative acyl-CoA dehydrogenase	225.726	242.69	297.268	384.72	454.061	475.696	284.53	322.284	259.692	3658.82	2736.47	2693.4
GECA03s02133g	similar to Saccharomyces cerevisiae YPL028W ERG10 Acetyl-CoA C-acetyltransferase (acetoacetyl-CoA thiolase)	1118.96	1097.74	1306.27	1207.73	1433.82	1611.63	1488.6	1494	1858.51	2212.53	2199.91	2263.78
GECA03s02144g	Conserved hypothetical protein. Stomatin family protein, putative	397.648	432.748	470.385	543.5	646.559	652.588	530.432	727.127	893.732	129.988	238.1	198.287
GECA03s02177g	similar to Saccharomyces cerevisiae YOR326W MYO2 Type V myosin motor involved in actin-based transport of cargos	1764.62	1778.61	1954.2	1349.82	1530.07	1503.58	1317.6	1656.06	1393.52	358.494	479.553	467.391
GECA03s02199g	hypothetical protein, no similarity	11402.3	9888.88	10634.4	19336.2	22784.6	24439.3	34512.5	41295.2	26651.7	8988.34	8747.65	6616.65
GECA03s02254g	similar to Saccharomyces cerevisiae YKR068C BET3 Hydrophilic protein that acts in targeting and fusion of ER to Golgi transport vesicles	421.608	385.964	435.635	481.386	489.695	545.496	528.077	693.492	557.602	359.862	561.714	441.425
GECA03s02265g	similar to Saccharomyces cerevisiae YBL011W SCT1, Glycerol 3-phosphate/dihydroxyacetone phosphate dual substrate-specific sn-1 acyltransferase of the glycerolipid biosynthesis pathway	1563.27	1314.12	1572.27	1521.8	1717.06	1882.23	1794.33	1900.68	1806.08	1314.93	1403.45	1218.05
GECA03s02287g	Conserved hypothetical protein. Putative GATA transcription factor	318.203	512.113	442.585	476.339	504.757	626.293	1048.62	724.681	663.929	1840.36	1891.38	2459.7
GECA03s02309g	similar to Saccharomyces cerevisiae YJR040W GEF1 Voltage-gated chloride channel localized to the golgi	1145.87	1133.25	1211.5	1518.69	1613.09	1671.87	2215.94	1859.71	1954.06	2424.62	3001.4	2747.69
GECA03s02320g	similar to Saccharomyces cerevisiae YEL042W GDA1, Guanosine diphosphatase located in the Golgi	2191.69	2058.89	1969.99	1937.58	1987.44	1888.44	1892.31	1791.83	1541	1555.75	1797.49	1999.39
GECA03s02331g	conserved hypothetical protein	137.874	108.187	114.99	406.46	397.487	421.194	1154.14	760.15	782.505	2824.16	2763.3	2676.87
GECA03s02364g	similar to Saccharomyces cerevisiae YAL016W TPD3, Regulatory subunit A of the heterotrimeric protein phosphatase 2A (PP2A)	2272.82	1902.25	2198.71	2224.86	2201.24	2269.48	2198.98	2545.25	2447.47	1661.11	1579.51	1333.72
GECA03s02375g	similar to Saccharomyces cerevisiae YGR262C BUD32 Protein kinase, component of the EKC/KEOPS complex required for t6A tRNA modification	216.899	248.538	237.562	261.268	225.561	225.657	242.133	206.091	231.763	67.0465	98.9288	59.014
GECA03s02386g	Conserved hypothetical protein	57.5876	47.619	47.386	64.0554	61.3497	70.7568	81.4962	61.1545	79.8675	31.4708	63.7169	59.014
GECA03s02397g	similar to Saccharomyces cerevisiae YHR026W VMA16 Subunit c of the vacuolar ATPase, which functions in acidification of the vacuole	528.797	446.95	460.592	392.873	421.733	404.461	410.307	449.486	401.297	506.27	499.674	420.18
GECA03s02408g	similar to Saccharomyces cerevisiae YLR152C Putative protein of unknown function	290.46	237.26	204.392	136.651	106.535	124.78	101.752	89.2856	103.387	138.198	164.322	134.552
GECA03s02419g	similar to Saccharomyces cerevisiae YOL031C SIL1 Nucleotide exchange factor for the endoplasmic reticulum (ER) lumenal Hsp70 chaperone Kar2p, required for protein translocation into the ER	351.41	330.409	336.125	420.048	427.978	469.003	638.78	623.164	743.796	1741.84	1748.86	1796.39
GECA03s02430g	Conserved hypothetical protein	95.8392	86.8838	74.8699	123.452	136.659	149.641	162.992	207.925	190.604	284.606	293.433	245.498
GECA03s02441g	similar to Saccharomyces cerevisiae YDR496C PUF6, Pumilio-homology domain protein that binds the 3' UTR of ASH1 mRNA and represses its translation	6137.07	6432.32	5583.97	3773.06	2995.48	2853.7	2584.32	1332.56	1949.16	1982.66	2392.74	1425.78
GECA03s02452g	similar to Saccharomyces cerevisiae YDL008W APC11 Catalytic core subunit of the Anaphase-Promoting Complex/Cyclosome (APC/C)	28.1633	27.1512	28.7475	31.4454	32.6953	33.9441	38.6283	51.9813	26.4592	13.683	30.1817	28.3267
GECA03s02463g	conserved hypothetical protein. PH-response regulator protein palC	159.312	140.351	163.324	185.955	214.908	234.74	244.96	274.584	252.832	281.869	288.403	304.512
GECA03s02474g	similar to Saccharomyces cerevisiae YDR495C VPS3, Component of CORVET tethering complex	511.563	399.331	471.017	658.023	653.907	632.508	640.664	835.37	767.806	214.823	350.443	226.614
GECA03s02485g	similar to Saccharomyces cerevisiae YGR060W ERG25 C-4 methyl sterol oxidase	1401.02	1591.48	1444.01	1650.3	1600.23	1436.17	1583.76	1293.42	1641.94	2391.78	2624.13	2152.83
GECA03s02518g	similar to Saccharomyces cerevisiae YMR280C CAT8 Zinc cluster transcriptional activator necessary for derepression of a variety of genes under non-fermentative growth conditions	2398.5	2199.25	2110.57	3662.8	4125.86	3571.3	4202.47	3964.03	4604.87	9898.25	9327.81	11533.7
GECA03s02529g	similar to Saccharomyces cerevisiae YGL098W USE1 Essential SNARE protein involved in retrograde traffic from the Golgi to the ER	72.2997	57.2263	65.7086	71.0432	78.9831	78.8842	120.124	103.351	80.8474	106.727	140.848	92.0618
GECA03s02540g	similar to Saccharomyces cerevisiae YBR217W ATG12 Conserved ubiquitin-like modifier involved in autophagy and the Cvt pathway	41.6144	35.0877	50.2292	65.6082	76.4116	75.0595	100.81	128.424	119.066	54.7318	67.0704	68.4562
GECA03s02551g	Hypothetical protein, no similarity	228.669	152.464	157.322	243.41	234.378	268.684	72.5458	177.348	206.283	35.5757	13.4141	18.8845
GECA03s02562g	similar to Saccharomyces cerevisiae YGL056C SDS23 One of two S. cerevisiae homologs (Sds23p and Sds24p) of the S. pombe Sds23 protein, which is implicated in APC/cyclosome regulation	1146.29	1320.38	1180.86	1244.23	1304.51	1277.92	1446.68	962.572	1178.9	2119.49	2194.88	1824.71
GECA03s02573g	similar to Saccharomyces cerevisiae YDR297W SUR2 Sphinganine C4-hydroxylase, catalyses the conversion of sphinganine to phytosphingosine in sphingolipid biosynthesis	3162.27	3448.2	3555.85	3312.63	3298.19	3112.34	2964.48	2799.04	3313.76	1065.9	1267.63	1078.78
GECA03s02595g	similar to Saccharomyces cerevisiae YDR135C YCF1, Vacuolar glutathione S-conjugate transporter of the ATP-binding cassette family	1351.84	1390.98	1460.75	1390.58	1262.26	1403.66	1133.41	1068.98	1239.66	2345.26	2122.78	2084.37
GECA03s02617g	similar to Saccharomyces cerevisiae YGL060W YBP2 Central kinetochore associated protein that mediates mitotic progression	427.073	393.066	413.522	522.537	509.165	526.373	598.738	686.765	568.872	566.475	531.533	616.106
GECA03s02639g	similar to Saccharomyces cerevisiae YBR111c YSA1 Nudix hydrolase family member with ADP-ribose pyrophosphatase activity	451.873	364.661	380.352	417.33	384.262	414.979	352.836	491.682	395.907	73.888	112.343	82.6196
GECA03s02650g	similar to Saccharomyces cerevisiae YLR351C NIT3 Nit protein_ nitrilase superfamily member	435.48	411.027	436.267	395.979	390.14	393.943	581.308	460.493	436.576	1008.43	697.532	724.692
GECA03s02661g	similar to Saccharomyces cerevisiae YGL210W YPT32 Rab family GTPase involved in the exocytic pathway	169.82	141.604	174.381	308.63	303.809	280.637	382.985	400.562	430.206	316.076	402.422	365.887
GECA03s02672g	similar to Saccharomyces cerevisiae YJL005W CYR1 Adenylate cyclase, required for cAMP production and cAMP-dependent protein kinase signaling	1235.82	1164.16	1361.87	1454.64	1524.56	1558.56	1510.27	1893.95	1575.3	448.801	538.24	561.813
GECA03s02683g	similar to Saccharomyces cerevisiae YOR061W CKA2 Alpha' catalytic subunit of casein kinase 2 (CK2), a Ser/Thr protein kinase with roles in cell growth and proliferation	1001.69	1048.45	1092.09	880.858	811.873	814.181	672.697	661.08	639.43	387.228	399.069	394.214
GECA03s02694g	similar to Saccharomyces cerevisiae YJL004C SYS1 Integral membrane protein of the Golgi required for targeting of the Arf-like GTPase Arl3p to the Golgi	181.17	185.046	156.374	177.414	183.314	174.501	173.356	165.117	200.894	198.403	234.746	214.811
GECA03s02705g	similar to Saccharomyces cerevisiae YLL008W DRS1 Nucleolar DEAD-box protein required for ribosome assembly and function, including synthesis of 60S ribosomal subunit	3981.11	4114.87	3698	2817.27	2558.32	2432.5	1842.38	1475.05	1811.96	872.973	1034.56	601.943
GECA03s02716g	similar to Saccharomyces cerevisiae YLL007C LMO1 Putative protein of unknown function	1298.45	1446.11	1531.2	1067.2	1147.28	1129.72	816.846	757.093	905.491	636.258	561.714	490.996
GECA03s02749g	similar to Saccharomyces cerevisiae YJR092W BUD4 Anillin-like protein involved in bud-site selection	702.4	628.654	713.633	799.722	857.426	760.157	700.019	800.512	735.957	744.353	717.653	691.644
GECA03s02760g	similar to Saccharomyces cerevisiae YDR068W DOS2 Protein of unknown function	679.281	560.15	598.643	614.932	618.272	635.855	516.771	641.511	609.541	261.345	313.554	181.763
GECA03s02771g	similar to Saccharomyces cerevisiae YIL155C GUT2, Mitochondrial glycerol-3-phosphate dehydrogenase	2519.56	2728.48	2804.3	2013.28	2110.5	2037.6	1922.93	1525.8	1415.08	1911.51	1919.89	2797.26
GECA03s02793g	similar to Saccharomyces cerevisiae YKR099W BAS1 Myb-related transcription factor involved in regulating basal and induced expression of genes of the purine and histidine biosynthesis pathways	799.5	790.726	774.919	773.323	741.339	741.99	678.35	673.311	733.997	346.179	353.796	247.859
GECA03s02804g	similar to Saccharomyces cerevisiae YDR071C PAA1 Polyamine acetyltransferase	445.568	366.332	348.445	350.558	333.933	324.621	399.473	505.136	389.538	212.086	278.342	247.859
GECA03s02815g	similar to Saccharomyces cerevisiae YER146W LSM5, Lsm (Like Sm) protein	107.189	108.605	106.461	95.1125	91.1061	104.701	113.529	108.855	87.7072	62.9416	78.8077	56.6534
GECA03s02826g	similar to Saccharomyces cerevisiae YER143W DDI1, DNA damage-inducible v-SNARE binding protein with a role in suppression of protein secretion	517.027	487.468	502.924	470.516	487.124	526.851	777.747	609.71	655.109	1871.83	1537.59	1364.4
GECA03s02837g	Hypothetical protein, no similarity	48.7603	34.2523	48.6496	53.9618	48.8593	47.3305	43.339	45.8659	47.0385	35.5757	45.2725	30.6873
GECA03s02848g	similar to Saccharomyces cerevisiae YKL015W PUT3 Transcriptional activator of proline utilization genes	87.0119	73.9348	74.554	90.8422	113.148	101.832	89.9756	100.905	93.587	38.3123	46.9493	51.9323
GECA03s02859g	similar to Saccharomyces cerevisiae YKL014C URB1, Nucleolar protein required for the normal accumulation of 25S and 5.8S rRNAs	4293.01	4701.75	4648.88	3525.37	3052.79	2707.4	2444.42	1848.09	2027.07	979.7	1141.87	1052.81
GECA03s02870g	similar to Saccharomyces cerevisiae YKL017C HCS1, Hexameric DNA polymerase alpha-associated DNA helicase A involved in lagging strand DNA synthesis	256.832	205.514	220.503	197.601	164.211	162.549	197.852	182.852	151.405	67.0465	93.8985	70.8168
GECA03s02881g	similar to Saccharomyces cerevisiae YIL156W-B, Putative protein of unknown function	227.828	210.944	237.878	283.785	253.848	300.716	312.795	364.481	313.1	202.508	243.13	172.321
GECA03s02892g	similar to Saccharomyces cerevisiae YPL059W GRX5, Hydroperoxide and superoxide-radical responsive glutathione-dependent oxidoreductase	598.995	688.387	613.807	579.992	534.146	673.623	653.383	652.518	571.322	543.214	669.027	580.698
GECA03s02903g	similar to Saccharomyces cerevisiae YBR030W RKM3 Ribosomal lysine methyltransferase specific for monomethylation of Rpl42ap and Rpl42bp (lysine 40)	2238.35	2444.44	2129.84	1333.13	1171.89	1016.89	791.408	560.787	734.487	199.771	271.635	162.879
GECA03s02925g	similar to Saccharomyces cerevisiae YMR218c TRS130 One of 10 subunits of the transport protein particle (TRAPP) complex of the cis-Golgi	131.148	124.06	152.583	223.223	227.031	283.505	328.811	338.796	296.931	318.813	345.412	271.464
GECA03s02936g	Conserved hypothetical protein	2486.35	2412.7	2332.97	2809.9	2865.43	2893.38	2961.19	3594.66	3211.36	1572.17	1576.15	1397.45
GECA03s02947g	Hypothetical protein, no similarity	8.82729	5.84795	5.68632	8.92893	10.2862	8.12747	15.5455	12.8424	10.7797	15.0513	8.3838	16.5239
GECA03s02958g	Hypothetical protein, no similarity	3.36278	2.50626	1.57953	1.16464	1.10209	0.478086	3.76861	2.44618	1.46995	69.7831	51.9795	80.259
GECA03s02969g	similar to Saccharomyces cerevisiae YPR095C SYT1 Guanine nucleotide exchange factor (GEF) for Arf proteins	1723	1483.29	1539.73	2254.36	2502.85	2149	2114.19	2738.5	2367.6	571.948	568.421	526.405
GECA03s02980g	Hypothetical protein, no similarity	46.6585	44.2773	34.4338	43.8682	41.1447	45.4182	33.9175	41.5851	43.6086	4.10489	15.0908	14.1634
GECA03s02991g	similar to Saccharomyces cerevisiae YGR286C BIO2 Biotin synthase, catalyzes the conversion of dethiobiotin to biotin, which is the last step of the biotin biosynthesis pathway	3903.34	3604.84	3394.73	2148.77	2500.27	1843.98	1106.56	1191.9	1102.47	673.202	788.077	533.487
GECA03s03002g	similar to Saccharomyces cerevisiae YFL053W DAK2 Dihydroxyacetone kinase, required for detoxification of dihydroxyacetone (DHA)	1566.63	1381.79	1577.64	1568.39	1622.64	1708.68	2107.12	2416.83	1825.19	774.456	766.279	814.393
GECA03s03013g	similar to Saccharomyces cerevisiae YPL228W CET1 Beta (RNA 5'-triphosphatase) subunit of the mRNA capping enzyme	303.911	280.284	266.941	326.1	321.81	335.617	291.596	316.78	318.98	125.883	135.818	120.389
GECA03s03024g	similar to Saccharomyces cerevisiae YMR146C TIF34 eIF3i subunit of the core complex of translation initiation factor 3 (eIF3)	224.045	194.653	200.601	269.033	304.177	313.625	321.274	354.085	358.179	250.398	298.463	266.743
GECA03s03046g	similar to Saccharomyces cerevisiae YDR381W YRA1 RNA binding protein required for export of poly(A)+ mRNA from the nucleus	306.433	293.233	349.393	482.162	511.002	489.082	443.283	577.298	520.363	231.242	310.2	179.403
GECA03s03057g	similar to Saccharomyces cerevisiae YKL213C DOA1, WD repeat protein required for ubiquitin-mediated protein degradation	812.952	730.158	724.374	933.656	928.694	903.583	1447.15	1321.55	1096.1	2244.01	2226.74	2471.51
GECA03s03068g	similar to Saccharomyces cerevisiae YKL212W SAC1, Phosphatidylinositol phosphate (PtdInsP) phosphatase involved in hydrolysis of PtdIns[4]P	477.514	472.848	468.49	512.055	556.923	537.847	557.283	569.96	534.573	673.202	695.855	469.751
GECA03s03079g	similar to Saccharomyces cerevisiae YPL227C ALG5 UDP-glucose:dolichyl-phosphate glucosyltransferase,involved in asparagine-linked glycosylation in the endoplasmic reticulum	76.0828	64.7451	78.029	74.5372	65.0233	65.0197	68.7771	70.3277	47.0385	30.1025	50.3028	18.8845
GECA03s03101g	Hypothetical protein, no similarity	87.0119	92.314	98.8788	89.6775	104.331	100.398	111.645	134.54	112.696	35.5757	83.838	80.259
GECA03s03145g	similar to Saccharomyces cerevisiae YAL003W EFB1, Translation elongation factor 1 beta	6044.59	5836.67	5695.48	5672.98	5088.72	4860.22	5038.16	4484.46	4583.31	1251.99	1859.53	1562.69
GECA03s03211g	similar to Saccharomyces cerevisiae YJR036C HUL4 Protein with similarity to hect domain E3 ubiquitin-protein ligases	213.116	230.994	259.991	423.93	470.225	524.461	507.349	656.799	507.624	264.081	258.221	214.811
GECA03s03266g	similar to Saccharomyces cerevisiae YLR426W TDA5, Putative protein of unknown function	94.5781	117.794	119.729	132.769	116.087	125.259	159.224	116.805	139.156	125.883	171.029	136.912
GECA03s03271g	similar to Saccharomyces cerevisiae YLR427W MAG2 Cytoplasmic protein of unknown function	543.509	516.708	502.608	698.786	761.911	728.603	802.714	913.648	942.73	398.174	492.967	214.811
GECA03s03288g	hypothetical protein, no similarity	2073.15	4548.87	2944.57	3139.1	3311.41	4094.33	1680.8	1045.13	2259.81	2001.82	2671.08	2164.63
GECA03s03321g	Conserved hypothetical protein. Putative endoglucanase	86.1712	76.8587	48.3337	37.2686	26.0828	14.3426	33.9175	40.362	23.5193	42.4172	50.3028	63.7351
GECA03s03354g	conserved hypothetical protein. Putative transcription factor	632.623	732.664	823.253	1072.64	1147.64	932.746	1073.58	1259.78	1292.58	841.502	885.329	793.148
GECA03s03387g	similar to Saccharomyces cerevisiae YDR293C SSD1, Translational repressor with a role in cell wall polar growth and integrity	3412.8	2859.23	3130.95	3186.85	3237.94	2960.79	2875.45	3570.81	3098.17	1457.24	1277.69	1893.17
GECA03s03409g	Conserved hypothetical protein	245.062	280.701	296.636	213.13	214.54	248.605	192.199	199.975	176.884	249.03	331.998	266.743
GECA03s03420g	similar to Saccharomyces cerevisiae YDR400W URH1 Uridine nucleosidase	678.861	617.376	765.126	524.866	555.086	696.572	711.796	699.607	706.558	1227.36	1299.49	1083.5
GECA03s03431g	similar to Saccharomyces cerevisiae YJR060W CBF1 Basic helix-loop-helix (bHLH) protein that forms homodimer to bind E-box consensus sequence CACGTG present at MET gene promoters	224.045	172.514	203.444	233.317	247.97	238.565	310.439	255.626	247.932	1194.52	1249.19	1272.34
GECA03s03442g	similar to Saccharomyces cerevisiae YKL067W YNK1, Nucleoside diphosphate kinase	4377.08	4280.7	4367.09	4166.7	3617.79	3797.92	2910.31	3313.35	2834.07	764.878	809.875	878.128
GECA03s03464g	similar to Saccharomyces cerevisiae YAL038W CDC19 Pyruvate kinase	6125.72	6330.82	7170.77	5265.35	5499.43	5430.58	8454.41	6054.3	6001.82	24506.2	24049.8	24127.3
GECA03s03475g	similar to Saccharomyces cerevisiae YOR346W REV1 Deoxycytidyl transferase, involved in repair of abasic sites and adducted guanines in damaged DNA by translesion synthesis (TLS)	45.3975	37.1762	38.5406	47.3622	40.7773	47.3305	45.2233	53.2044	37.7288	20.5244	13.4141	23.6056
GECA03s03486g	Hypothetical protein, no similarity	21.8581	15.0376	19.9021	32.2218	31.5932	32.0318	29.6778	24.4618	23.5193	1.3683	11.7373	7.08168
GECA03s03497g	similar to Saccharomyces cerevisiae YDR462W MRPL28 Mitochondrial ribosomal protein of the large subunit	650.277	695.488	670.67	615.708	569.413	572.747	422.555	416.462	503.704	62.9416	98.9288	61.3746
GECA03s03508g	Conserved hypothetical protein. Mitochondrial 3-oxoacyl-[acyl-carrier-protein] reductase, putative	1402.7	1390.56	1310.7	970.536	852.65	861.989	713.21	609.099	625.71	187.457	223.009	139.273
GECA03s03519g	similar to Saccharomyces cerevisiae YOL049W GSH2 Glutathione synthetase, catalyzes the ATP-dependent synthesis of glutathione (GSH) from gamma-glutamylcysteine and glycine	618.331	526.315	589.482	611.826	595.496	580.875	584.606	647.015	605.131	528.162	514.765	500.439
GECA03s03541g	similar to Saccharomyces cerevisiae YOL048C RRT8 Putative protein of unknown function, identified in a screen for mutants with increased levels of rDNA transcription	5.88486	3.34168	5.37041	5.435	2.20418	4.30278	5.18184	7.33854	7.34977	4.10489	16.7676	14.1634
GECA03s03552g	similar to Saccharomyces cerevisiae YMR226C, NADP(+)-dependent dehydrogenase	216.479	191.729	202.812	207.306	198.744	185.497	164.877	187.133	203.344	49.2587	53.6563	33.0478
GECA03s03563g	similar to Saccharomyces cerevisiae YKL056C TMA19 Protein that associates with ribosomes	18448.6	19649.1	18193.4	17053.1	15367.9	15992	14261.4	13254	14943.5	5036.7	6432.05	4954.82
GECA03s03574g	Hypothetical protein, no similarity	4.20347	5.43024	3.47497	1.55286	1.10209	1.91234	23.0827	3.66927	0.979969	43.7855	35.2119	47.2112
GECA03s03585g	similar to Saccharomyces cerevisiae YPL199C, Putative protein of unknown function	571.672	501.253	481.758	508.949	521.656	567.01	375.919	461.716	476.265	123.147	140.848	89.7013
GECA03s03596g	similar to Saccharomyces cerevisiae YKL110C KTI12 Protein that plays a role, with Elongator complex, in modification of wobble nucleosides in tRNA	433.378	435.672	408.783	493.42	417.692	430.756	411.25	412.181	462.545	129.988	115.696	87.3407
GECA03s03607g	similar to Saccharomyces cerevisiae YMR097C MTG1 Putative GTPase peripheral to the mitochondrial inner membrane, essential for respiratory competence	434.219	417.71	412.89	406.46	391.242	431.234	370.737	392.612	425.796	101.254	139.171	92.0618
GECA03s03618g	similar to Saccharomyces cerevisiae YMR290C HAS1 ATP-dependent RNA helicase	8124.89	8874.68	8550.65	6387.29	5266.89	4871.22	4229.32	3247.92	4017.87	1488.71	1638.19	1284.14
GECA03s03629g	similar to Saccharomyces cerevisiae YDR459C PFA5 Palmitoyltransferase with autoacylation activity	91.6357	89.39	91.9289	125.005	135.924	142.948	261.447	232.387	215.103	830.556	727.714	875.768
GECA03s03640g	similar to Saccharomyces cerevisiae YDR460W TFB3 Subunit of TFIIH and nucleotide excision repair factor 3 complexes, involved in transcription initiation	423.71	404.344	366.768	487.597	440.101	462.309	708.97	555.894	506.644	13658.3	13048.5	12525.1
GECA03s03651g	similar to Saccharomyces cerevisiae YGR267C FOL2 GTP-cyclohydrolase I, catalyzes the first step in the folic acid biosynthetic pathway	827.664	885.546	888.962	1055.55	1112.01	943.742	1158.85	1018.22	1219.57	848.344	1277.69	1343.16
GECA03s03662g	similar to Saccharomyces cerevisiae YGR247W CPD1 Cyclic nucleotide phosphodiesterase	209.333	200.919	209.446	251.175	235.112	219.92	299.605	311.276	256.262	621.206	533.209	542.929
GECA03s03673g	similar to Saccharomyces cerevisiae YMR049C ERB1, Constituent of 66S pre-ribosomal particles	6867.21	7441.51	6737.34	5403.17	4853.97	4248.75	3318.26	2525.68	3375.01	1109.69	1307.87	717.61
GECA03s03684g	similar to Saccharomyces cerevisiae YOR319W HSH49 U2-snRNP associated splicing factor with similarity to the mammalian splicing factor SAP49	369.906	381.37	347.497	350.558	343.852	387.728	353.778	319.838	389.048	325.655	337.029	398.935
GECA03s03706g	similar to Saccharomyces cerevisiae YCL032W STE50 Protein involved in mating response, invasive/filamentous growth, and osmotolerance	224.045	227.234	187.017	272.526	280.666	349.481	277.464	316.78	343.969	275.028	286.726	198.287
GECA03s03717g	similar to Saccharomyces cerevisiae YKL141W SDH3 Subunit of succinate dehydrogenase and of TIM22 translocase	796.558	905.596	851.369	725.184	721.134	824.699	616.168	637.841	598.761	586.999	715.976	639.712
GECA03s03772g	Similar to Saccharomyces cerevisiae YJR102C VPS25 Component of the ESCRT-II complex	48.3399	40.9356	42.0156	52.7972	56.9413	44.9401	48.5209	77.6662	58.7981	38.3123	26.8281	14.1634
GECA03s03794g	similar to Saccharomyces cerevisiae YDR028C REG1 Regulatory subunit of type 1 protein phosphatase Glc7p	1327.88	1456.56	1462.65	1593.62	1665.99	1562.86	1888.55	1770.42	1751.69	1225.99	1118.4	1111.82
GECA03s03805g	similar to Saccharomyces cerevisiae YDR027C VPS54 Component of the GARP (Golgi-associated retrograde protein) complex	920.14	770.258	870.007	1120	1240.95	1262.63	1417.47	1768.59	1524.34	819.609	814.905	606.664
GECA03s03816g	Conserved hypothetical protein. Putative N-acetylmannosamine-6-phosphate 2-epimerase	52.5434	46.3659	43.2792	44.2564	47.3899	55.9361	48.9919	61.766	58.7981	39.6806	43.5957	42.4901
GECA03s03838g	similar to Saccharomyces cerevisiae YPR041W TIF5, Translation initiation factor eIF5	2710.4	2739.76	2837.47	3259.84	3293.78	2981.82	3015.83	3220.4	2982.05	3397.48	2981.28	2983.75
GECA03s03860g	hypothetical protein, no similarity	11.7697	10.4428	13.8999	17.4696	12.4904	12.9083	68.7771	22.6272	38.2188	209.349	212.948	169.96
GECA03s03871g	similar to Saccharomyces cerevisiae YPL215W CBP3, Mitochondrial protein required for assembly of cytochrome bc1 complex	1376.22	1451.96	1362.82	968.207	811.873	884.938	706.143	692.88	765.846	310.603	457.755	236.056
GECA03s03882g	similar to Saccharomyces cerevisiae YPL214C THI6 Bifunctional enzyme with thiamine-phosphate pyrophosphorylase and 4-methyl-5-beta-hydroxyethylthiazole kinase activities	389.242	356.307	375.297	370.356	384.629	378.166	345.299	433.585	389.048	194.298	238.1	226.614
GECA03s03893g	similar to Saccharomyces cerevisiae YGL133W ITC1, Subunit of the ATP-dependent Isw2p-Itc1p chromatin remodeling complex	938.215	927.317	857.687	1136.3	1133.32	929.4	787.64	920.987	924.111	492.587	531.533	462.67
GECA03s03915g	similar to Saccharomyces cerevisiae YGL135W RPL1B N-terminally acetylated protein component of the large (60S) ribosomal subunit	9068.99	9264.4	9809.22	8264.31	8117.26	8445.87	6038.26	5735.68	4891.02	2308.32	2458.13	2768.94
GECA03s03926g	similar to Saccharomyces cerevisiae YGL136C MRM2 Mitochondrial 2' O-ribose methyltransferase	258.093	241.854	253.673	285.338	277.359	297.37	293.952	285.592	297.911	139.566	125.757	127.47
GECA03s03948g	similar to Saccharomyces cerevisiae YEL020W-A TIM9, Essential protein of the mitochondrial intermembrane space	1635.15	1648.7	1614.92	1734.93	1659.01	1722.07	1549.84	1509.9	1546.39	247.662	383.978	304.512
GECA03s03959g	Hypothetical protein, no similarity	775.541	705.513	777.447	1029.16	965.798	958.085	776.805	1021.89	958.9	481.64	461.109	422.54
GECA03s03970g	similar to Saccharomyces cerevisiae YHR191C CTF8 Subunit of a complex with Ctf18p that shares some subunits with Replication Factor C and is required for sister chromatid cohesion	61.3707	62.6566	65.7086	70.655	61.717	56.8923	44.2812	51.9813	61.2481	19.1561	18.4444	33.0478
GECA03s03981g	Conserved hypothetical protein. Ras GTPase-activating protein, putative	670.874	643.692	698.154	636.672	684.03	630.596	574.713	595.033	653.639	281.869	345.412	205.369
GECA03s03992g	Conserved hypothetical protein. Zinc finger-containing transcription factor, putative	187.055	171.679	171.537	240.305	261.195	237.609	346.241	266.022	328.29	522.689	444.341	439.064
GECA03s04025g	similar to Saccharomyces cerevisiae YML063W RPS1B Ribosomal protein 10 (rp10) of the small (40S) subunit, nearly identical to Rps1Ap	34501.3	33201.7	32217.7	29935.6	26266.5	26817.3	24820.5	21356.4	21417.2	12023.2	14577.7	14772.4
GECA03s04080g	hypothetical protein, no similarity	619.592	1197.58	787.556	790.404	781.749	859.599	535.614	324.73	521.343	264.081	355.473	427.261
GECA03s04091g	similar to Saccharomyces cerevisiae YJR096W, Putative xylose and arabinose reductase	596.473	524.227	510.821	482.939	519.452	538.803	710.854	898.36	687.448	444.696	593.573	521.684
GECA03s04102g	similar to Saccharomyces cerevisiae YPR040W TIP41 Protein that interacts physically and genetically with Tap42p, which regulates protein phosphatase 2A, component of the TOR signaling pathway	216.899	203.425	235.035	267.091	260.461	255.776	197.852	298.434	258.712	94.4124	110.666	80.259
GECA03s04113g	similar to Saccharomyces cerevisiae YPL213W LEA1 Component of U2 snRNP	146.281	135.338	146.897	131.605	156.864	154.9	135.67	148.605	146.505	43.7855	57.0098	42.4901
GECA03s04124g	similar to Saccharomyces cerevisiae YGL131C SNT2, DNA binding protein with similarity to the S. pombe Snt2 protein	932.33	939.431	967.938	1050.12	1207.52	1173.22	990.674	1135.03	1215.16	447.433	523.149	417.819
GECA03s04135g	Conserved hypothetical protein. Putative C6 transcription factor	364.441	358.813	368.347	477.892	517.615	601.911	526.663	644.568	600.231	264.081	392.362	198.287
GECA03s04146g	Conserved hypothetical protein. GATA transcription factor (Ams2), putative	44.5568	44.2773	49.2815	49.3032	40.41	44.9401	37.215	43.4197	32.339	8.20978	13.4141	4.72112
GECA03s04157g	similar to Saccharomyces cerevisiae YLR039C RIC1 Protein involved in retrograde transport to the cis-Golgi network	329.132	315.789	371.19	416.166	429.08	422.628	579.895	549.779	490.474	1182.21	1257.57	1052.81
GECA03s04168g	similar to Saccharomyces cerevisiae YLR270w DCS1 Non-essential hydrolase involved in mRNA decapping	131.569	114.87	116.254	126.17	128.21	130.518	140.852	173.067	149.935	42.4172	30.1817	47.2112
GECA03s04179g	Conserved hypothetical protein	111.812	108.187	122.572	164.991	180.008	177.848	186.075	248.287	216.573	135.461	159.292	96.783
GECA03s04190g	similar to Saccharomyces cerevisiae YMR131C RRB1, Essential nuclear protein involved in early steps of ribosome biogenesis	4678.46	4802.84	4512.41	3721.81	3285.7	3126.68	2958.83	2496.33	3021.73	599.314	989.288	578.337
GECA03s04201g	similar to Saccharomyces cerevisiae YBR055C PRP6, Splicing factor	651.538	558.479	549.994	616.096	658.682	632.508	570.002	683.707	681.568	346.179	380.624	347.002
GECA03s04223g	similar to Saccharomyces cerevisiae YML030W AIM31 Putative protein of unknown function	490.125	570.175	538.305	514.772	486.756	456.094	459.771	577.298	668.829	210.718	325.291	238.417
GECA03s04245g	similar to Saccharomyces cerevisiae YLR380W CSR1, Phosphatidylinositol transfer protein with a potential role in regulating lipid and fatty acid metabolism under heme-depleted conditions	1121.07	985.797	1156.22	1268.68	1290.55	1194.26	1264.37	1321.55	1446.43	532.267	598.603	512.242
GECA03s04256g	Conserved hypothetical protein. Putative centromere protein Cenp-I (mis6)	334.176	283.625	351.288	484.103	461.776	479.52	554.457	651.907	607.091	209.349	226.363	240.777
GECA03s04267g	similar to Saccharomyces cerevisiae YDR456W NHX1 Na+/H+ and K+/H+ exchanger, required for intracellular sequestration of Na+ and K+	649.436	595.655	616.65	756.63	747.952	796.014	1054.74	1010.27	954.49	1273.88	1207.27	1121.27
GECA03s04278g	similar to Saccharomyces cerevisiae YDL144C Putative protein of unknown function	325.349	312.03	314.011	270.197	237.684	262.469	526.663	377.935	347.399	1310.83	1592.92	1187.36
GECA03s04300g	similar to Saccharomyces cerevisiae YGL215W CLG1, Cyclin-like protein that interacts with Pho85p	3244.66	3327.9	3661.04	3338.26	3370.19	3003.34	3690.88	3006.97	3003.6	6540.46	5521.57	8372.91
GECA03s04311g	similar to Saccharomyces cerevisiae YGL216W KIP3 Kinesin-related motor protein involved in mitotic spindle positioning	327.45	335.004	336.757	331.923	396.385	403.983	242.604	390.166	329.27	49.2587	62.0401	40.1295
GECA03s04322g	Conserved hypothetical protein	360.238	410.609	381.615	405.684	403.732	456.094	315.15	351.638	464.505	82.0978	135.818	54.2929
GECA03s04333g	similar to Saccharomyces cerevisiae YER154W OXA1, Mitochondrial inner membrane insertase	2485.51	2735.17	2630.24	2130.91	2111.6	2279.04	1628.98	1437.13	1927.6	331.128	427.574	342.281
GECA03s04360g	similar to Saccharomyces cerevisiae YER011W TIR1 Cell wall mannoprotein of the Srp1p/Tip1p family of serine-alanine-rich proteins, partial	286.677	278.613	304.85	887.846	1311.12	819.918	912.946	1415.73	1460.15	569.211	786.4	613.746
GECA03s04388g	similar to Saccharomyces cerevisiae YPR160W GPH1, Non-essential glycogen phosphorylase required for the mobilization of glycogen	4865.1	4362.99	4581.6	4002.49	4426.73	4396.48	3657.44	5056.87	3742.01	805.926	964.137	1177.92
GECA03s04399g	similar to Saccharomyces cerevisiae YMR009W ADI1, Acireductone dioxygenease involved in the methionine salvage pathway	239.178	216.792	229.664	273.691	261.93	302.15	273.224	380.381	308.69	121.778	150.908	103.865
GECA03s04421g	conserved hypothetical protein. Putative DNA repair protein Mus7/Mms22	315.681	319.131	346.866	309.407	300.503	276.334	276.522	385.885	294.971	162.827	155.939	162.879
GECA03s04432g	similar to Saccharomyces cerevisiae YER050C RSM18 Mitochondrial ribosomal protein of the small subunit	681.383	729.74	719.32	784.969	729.583	691.313	656.209	614.603	698.718	272.291	352.119	325.757
GECA03s04443g	similar to Saccharomyces cerevisiae YKR050W TRK2 Component of the Trk1p-Trk2p potassium transport system. Pseudogene (frameshift)	1404.38	1560.98	1486.34	1104.86	1172.99	1132.59	872.904	1059.81	1057.88	706.041	880.299	441.425
GECA03s04465g	similar to Saccharomyces cerevisiae YDL145C COP1, Alpha subunit of COPI vesicle coatomer complex	5082.84	4588.55	4845.38	4702.05	5029.94	4879.35	4825.71	5475.16	4894.94	3364.64	3346.81	3042.76
GECA03s04476g	Conserved hypothetical protein	526.695	616.541	596.748	641.718	649.866	616.253	591.672	580.356	693.818	302.393	358.827	269.104
GECA03s04487g	Hypothetical protein, no similarity	259.775	258.145	286.212	356.769	451.122	449.879	301.018	429.305	346.909	105.359	132.464	224.253
GECA03s04498g	Conserved hypothetical protein	1503.58	891.394	858.003	497.303	432.754	429.321	334.935	484.955	390.028	20.5244	21.7979	35.4084
GECA03s04564g	Conserved hypothetical protein	1536.79	1473.68	1430.11	858.73	823.996	599.998	374.035	387.108	422.367	188.825	192.827	287.988
GECA03s04597g	similar to Saccharomyces cerevisiae YKL205W LOS1, Nuclear pore protein involved in nuclear export of pre-tRNA and in re-export of mature tRNAs after their retrograde import from the cytoplasm	1876.43	1817.04	2053.39	2299.39	2455.46	2580.23	3691.35	3076.07	3087.39	7380.59	5204.66	5634.66
GECA03s04608g	similar to Saccharomyces cerevisiae YPL176C TRE1, Plasma membrane protein that binds to Bsd2p and regulates ubiquitylation and vacuolar degradation of the metal transporter Smf1p	876.844	845.446	880.432	823.014	956.247	1000.63	846.524	868.394	908.431	1739.1	1395.06	1624.07
GECA03s04685g	Conserved hypothetical protein. Putative Carboxylesterase/lipase family protein	813.792	819.548	855.16	115.3	99.1881	72.6691	79.6119	78.2778	54.8783	45.1538	45.2725	66.0957
GECA03s04718g	Conserved hypothetical protein. Galactomyces geotrichum clone L107 lipase gene, JX074060	8498.16	7216.37	7413.07	1210.84	869.181	898.324	764.086	533.879	349.849	979.7	736.097	800.23
GECA03s04795g	similar to Saccharomyces cerevisiae YFL004W VTC2, Subunit of the vacuolar transporter chaperone (VTC) complex involved in membrane trafficking	1665.84	1510.02	1635.77	1649.52	1831.31	1978.8	1800.92	2116.56	1942.79	896.234	776.34	814.393
GECA03s04806g	Hypothetical protein, no similarity	361.078	330.827	375.297	397.92	434.591	520.158	566.705	657.411	633.06	184.72	221.332	200.648
GECA03s04817g	similar to Saccharomyces cerevisiae YFL013C IES1, Subunit of the INO80 chromatin remodeling complex	818.416	843.775	821.673	888.623	968.37	969.081	880.442	1067.76	1019.17	439.223	580.159	337.56
GECA03s04828g	Hypothetical protein, no similarity	10.929	7.10108	12.6363	6.59964	8.81672	8.12747	13.6612	11.0078	10.7797	21.8927	28.5049	30.6873
GECA03s04839g	similar to Saccharomyces cerevisiae YNL238W KEX2, Subtilisin-like protease (proprotein convertase), a calcium-dependent serine protease involved in the activation of proproteins of the secretory pathw	1649.02	1537.17	1440.22	1746.58	1814.04	1850.67	1708.59	2084.76	2045.69	1622.8	1864.56	1338.44
GECA03s04850g	similar to Saccharomyces cerevisiae YFL017W-A SMX2 Core Sm protein Sm G	277.009	277.36	271.996	299.313	258.624	288.764	247.786	297.822	250.382	138.198	191.151	153.436
GECA03s04861g	Conserved hypothetical protein. H+/nucleoside cotransporter, putative	2910.48	3291.56	4207.56	3245.47	3494.36	3839.03	1421.24	1324.61	2719.41	677.307	605.31	597.222
GECA03s04883g	similar to Saccharomyces cerevisiae YER175C TMT1, Trans-aconitate methyltransferase	2725.53	3163.74	2959.1	5151.99	4464.2	3398.24	1481.54	2475.53	2378.38	2447.88	3883.37	3562.08
GECA03s04905g	similar to Saccharomyces cerevisiae YPL009C TAE2 Protein of unknown function, involved in protein translation	1493.49	1397.24	1516.35	1779.57	1803.02	1897.05	1596.48	1917.81	1807.55	1444.92	1396.74	953.666
GECA03s04916g	similar to Saccharomyces cerevisiae YPL010W RET3 Zeta subunit of the coatomer complex (COPI), which coats Golgi-derived transport vesicles	364.021	314.118	317.802	270.197	277.359	276.812	287.828	316.169	253.322	239.452	266.605	304.512
GECA03s04927g	similar to Saccharomyces cerevisiae YPL011C TAF3 TFIID subunit (47 kDa), involved in promoter binding and RNA polymerase II transcription initiation	435.059	388.888	400.254	386.273	416.957	401.114	355.663	395.67	439.026	206.613	268.281	243.138
GECA03s04938g	similar to Saccharomyces cerevisiae YDL240W LRG1 Putative GTPase-activating protein (GAP) involved in the Pkc1p-mediated signaling pathway that controls cell wall integrity	578.398	495.822	629.602	890.952	948.899	891.631	864.425	1176.61	1107.36	168.3	234.746	195.926
GECA03s04949g	similar to Saccharomyces cerevisiae YOR118W RTC5, Protein of unknown function	261.456	223.475	258.096	269.421	283.604	269.163	403.241	492.294	416.977	608.892	590.219	328.118
GECA03s04960g	similar to Saccharomyces cerevisiae YJL212C OPT1, Proton-coupled oligopeptide transporter of the plasma membrane	11.7697	12.5313	10.4249	6.21143	6.24518	3.82469	12.248	7.95008	8.32974	88.9393	93.8985	47.2112
GECA03s04971g	similar to Saccharomyces cerevisiae YPL132W COX11 Mitochondrial inner membrane protein required for delivery of copper to the Cox1p subunit of cytochrome c oxidase	237.076	272.765	277.366	244.575	277.727	265.338	166.29	217.71	218.043	84.8344	80.4844	68.4562
GECA03s04982g	similar to Saccharomyces cerevisiae YPL133C RDS2 Transcription factor involved in regulating gluconeogenesis and glyoxylate cycle genes	1023.55	832.497	780.921	1049.73	1022.74	1095.3	1030.24	1059.81	1145.09	879.814	868.561	665.678
GECA03s04993g	Conserved hypothetical protein	1997.91	2164.99	2000.95	1342.45	1237.28	1151.23	705.201	481.897	634.04	374.913	389.008	191.205
GECA03s05004g	similar to Saccharomyces cerevisiae YKL160W ELF1 Transcription elongation factor that contains a conserved zinc finger domain	438.002	402.255	426.158	429.753	436.06	460.875	375.919	475.17	418.937	110.832	120.727	125.11
GECA03s05015g	similar to Saccharomyces cerevisiae YHR051W COX6 Subunit VI of cytochrome c oxidase, which is the terminal member of the mitochondrial inner membrane electron transport chain	1087.44	1119.88	1126.52	809.815	756.034	814.659	598.267	517.979	575.732	243.557	420.867	302.152
GECA03s05037g	Hypothetical protein, no similarity	767.134	723.475	700.681	743.819	733.992	779.281	817.317	785.835	816.314	648.572	687.471	606.664
GECA03s05070g	similar to Saccharomyces cerevisiae YHR031C RRM3, DNA helicase involved in rDNA replication and Ty1 transposition	231.191	239.766	240.405	245.351	316.3	299.282	227.53	292.318	325.84	101.254	206.241	82.6196
GECA03s05081g	similar to Saccharomyces cerevisiae YOR222W ODC2, Mitochondrial inner membrane transporter	1914.26	1703.84	1722.64	1078.07	1148.74	1107.25	707.086	682.484	729.587	191.561	315.231	186.484
GECA03s05103g	similar to Saccharomyces cerevisiae YOR223W Subunit of the DSC ubiquitin ligase complex	63.4724	72.6816	74.2381	91.6186	90.004	94.6611	129.075	157.167	104.857	72.5197	100.606	122.749
GECA03s05114g	Conserved hypothetical protein. Putative Mitochondrial 18 KDa protein (MTP18)	311.898	327.067	308.957	347.064	393.813	370.517	441.87	478.228	491.944	432.382	531.533	490.996
GECA03s05125g	similar to Saccharomyces cerevisiae YBL063W KIP1 Kinesin-related motor protein	840.274	763.157	778.394	732.172	710.848	741.512	552.573	658.022	575.732	314.708	389.008	264.383
GECA03s05169g	Conserved hypothetical protein. Putative GTPase activating protein	82.8084	40.9356	51.8087	83.8543	84.4936	66.9321	277.464	409.124	172.475	492.587	509.735	677.481
GECA03s05202g	similar to Saccharomyces cerevisiae YGR055w MUP1 high affinity methionine permease	606.561	553.049	505.451	313.677	220.418	177.848	316.092	203.033	189.134	2701.02	1772.33	2032.44
GECA03s05213g	Conserved hypothetical protein	493.908	404.344	458.697	574.945	597.333	562.707	809.78	858.609	698.228	1126.11	1021.15	1269.98
GECA03s05224g	Conserved hypothetical protein	561.164	655.388	628.654	1086.22	1146.91	1095.3	1796.21	1382.09	1397.44	10208.9	6780.81	8462.61
GECA03s05235g	Conserved hypothetical protein	1122.33	1057.23	1126.84	1565.67	1579.66	1467.72	2329	2035.22	1849.2	3071.83	2993.02	2967.22
GECA03s05268g	Conserved hypothetical protein	344.685	295.321	312.116	294.655	336.137	341.832	355.663	367.539	374.348	331.128	469.493	330.478
GECA03s05290g	similar to Saccharomyces cerevisiae YEL040W UTR2, Chitin transglycosylase that functions in the transfer of chitin to beta(1-6) and beta(1-3) glucans in the cell wall	1281.64	1684.63	2088.78	560.582	585.944	654.5	1526.76	271.526	358.669	6058.82	4899.49	7761.52
GECA03s05323g	similar to Saccharomyces cerevisiae YPR024W YME1, Catalytic subunit of the mitochondrial inner membrane i-AAA protease complex	971.843	977.443	945.825	1064.48	1129.64	987.726	1081.12	1018.22	1066.21	1574.91	1301.17	1227.49
GECA03s05334g	similar to Saccharomyces cerevisiae YDL055C PSA1 GDP-mannose pyrophosphorylase (mannose-1-phosphate guanyltransferase)	1134.52	1075.19	1117.05	1308.28	1336.1	1475.85	1301.58	1608.97	1308.75	1327.25	1170.38	1069.33
GECA03s05345g	similar to Saccharomyces cerevisiae YIL049W DFG10 Probable polyprenol reductase that catalyzes conversion of polyprenol to dolichol	95.8392	88.9723	96.3516	108.7	110.576	101.354	107.876	121.086	127.396	10.9464	28.5049	14.1634
GECA03s05356g	similar to Saccharomyces cerevisiae YPR075C OPY2 Integral membrane protein that acts as a membrane anchor for Ste50p	547.712	539.264	535.462	617.261	611.66	647.329	762.673	751.589	746.736	521.321	667.35	561.813
GECA03s05367g	similar to Saccharomyces cerevisiae YPR072W NOT5 Subunit of the CCR4-NOT complex, which is a global transcriptional regulator with roles in transcription initiation and elongation and in mRNA degrada	1317.79	1275.27	1332.81	1526.46	1400.76	1447.65	1629.92	1443.86	1542.96	707.409	742.804	507.52
GECA03s05378g	similar to Saccharomyces cerevisiae YPR073C LTP1, Protein phosphotyrosine phosphatase of unknown cellular role	940.737	807.017	764.494	786.522	726.645	1008.76	956.285	993.149	928.031	348.916	404.099	266.743
GECA03s05389g	similar to Saccharomyces cerevisiae YDR120C TRM1, tRNA methyltransferase	863.393	871.762	860.214	647.153	567.944	521.114	499.341	343.688	383.168	164.196	201.211	136.912
GECA03s05400g	similar to Saccharomyces cerevisiae YGL202W ARO8, Aromatic aminotransferase I	639.348	561.403	642.87	1121.16	1315.16	1134.02	2252.69	2065.8	2421.99	4663.15	4235.49	4107.37
GECA03s05499g	similar to reverse transcriptases. Pseudogene (degenerate)	40.3533	43.4419	44.5429	53.1854	59.1455	65.0197	48.5209	62.9891	65.6579	76.6246	108.989	73.1774
GECA03s05543g	similar to Saccharomyces cerevisiae YCR047C BUD23 Methyltransferase, methylates residue G1575 of 18S rRNA	745.696	705.931	646.345	505.067	486.756	510.118	435.275	463.551	462.545	143.671	159.292	82.6196
GECA03s05554g	Conserved hypothetical protein	249.686	256.057	297.268	367.639	365.526	368.604	334.464	396.893	397.377	38.3123	82.1612	37.769
GECA03s05576g	similar to Saccharomyces cerevisiae YLR289W GUF1, Mitochondrial matrix GTPase that associates with mitochondrial ribosomes	749.479	754.385	785.976	609.497	558.76	574.66	447.994	452.543	469.405	190.193	291.756	174.681
GECA03s05587g	similar to Saccharomyces cerevisiae YCR051W, Putative protein of unknown function	730.143	772.347	707.315	600.179	551.78	564.142	594.498	555.283	529.183	262.713	268.281	172.321
GECA03s05609g	similar to Saccharomyces cerevisiae YLR300W EXG1, Major exo-1,3-beta-glucanase of the cell wall	3245.5	2657.47	2559.79	3542.84	3578.12	3820.39	2943.76	4482.62	3085.92	634.889	726.037	535.847
GECA03s05620g	similar to Saccharomyces cerevisiae YOL098C, Putative metalloprotease	1612.03	1571.84	1641.45	1550.92	1614.93	1637.92	1963.45	1506.85	1696.33	2914.47	2925.95	2523.44
GECA03s05631g	Conserved hypothetical protein	62.6317	66.8337	60.0223	76.4782	70.1664	69.8006	69.2482	70.3277	70.0678	24.6293	46.9493	25.9662
GECA03s05642g	similar to Saccharomyces cerevisiae YDR064W RPS13 Protein component of the small (40S) ribosomal subunit	2841.97	2838.34	2795.14	2753.99	2384.55	2502.3	2218.3	2056.01	2268.14	960.544	1276.01	1095.3
GECA03s05653g	similar to Saccharomyces cerevisiae YOR340C RPA43 RNA polymerase I subunit A43	1492.23	1599	1452.54	1029.16	885.345	862.468	693.895	594.422	705.088	446.065	555.007	434.343
GECA03s05664g	similar to Saccharomyces cerevisiae YAL034W-A MTW1 Essential component of the MIND kinetochore complex which joins kinetochore subunits contacting DNA to those contacting microtubules	65.1538	58.4795	59.0746	73.3725	71.2685	71.2348	58.8845	67.2699	63.208	34.2074	46.9493	37.769
GECA03s05686g	similar to Saccharomyces cerevisiae YNL153C GIM3, Subunit of the heterohexameric cochaperone prefoldin complex which binds specifically to cytosolic chaperonin and transfers target proteins to it	518.288	493.734	532.619	711.209	715.991	743.902	780.573	834.759	814.354	370.808	395.715	332.839
GECA03s05708g	Conserved hypothetical protein	428.754	421.47	464.067	561.358	577.495	603.823	813.078	895.302	777.115	794.98	836.703	790.788
GECA03s05763g	Conserved hypothetical protein	131.989	138.68	142.79	131.216	126.373	135.776	154.513	148.605	144.055	108.095	105.636	148.715
GECA03s05774g	Conserved hypothetical protein	516.186	562.238	530.407	634.73	698.358	683.663	1027.89	860.444	842.283	4856.08	4649.65	4555.88
GECA03s05807g	Conserved hypothetical protein. Putative Zinc finger, RING-type domain protein	657.423	614.87	621.073	623.084	685.867	733.384	775.392	938.722	902.061	543.214	585.189	427.261
GECA03s05818g	similar to Saccharomyces cerevisiae YKR001C VPS1, Dynamin-like GTPase required for vacuolar sorting	1903.33	1779.03	1854.06	1535	1791.63	1785.17	1798.57	2053.57	1812.94	2617.55	2667.72	2223.65
GECA03s05851g	Hypothetical protein, no similarity	115.595	134.085	129.522	70.655	59.8802	63.5855	79.6119	58.7083	62.718	103.991	92.2218	101.504
GECA03s05873g	similar to Saccharomyces cerevisiae YDR257C RKM4 Ribosomal lysine methyltransferase specific for monomethylation of Rpl42ap and Rpl42bp (lysine 55)	540.567	533.834	534.83	380.838	349.73	321.274	316.563	243.395	251.852	121.778	120.727	80.259
GECA03s05884g	similar to Saccharomyces cerevisiae YKR002W PAP1 Poly(A) polymerase, one of three factors required for mRNA 3'-end polyadenylation	97.1002	113.617	126.995	134.322	153.925	162.071	195.026	165.729	182.274	209.349	238.1	429.622
GECA03s05895g	similar to Saccharomyces cerevisiae YEL056W HAT2, Subunit of the Hat1p-Hat2p histone acetyltransferase complex	586.805	523.809	518.403	578.828	601.006	616.253	635.953	772.381	715.867	288.711	286.726	287.988
GECA03s05906g	similar to Saccharomyces cerevisiae YJR132W NMD5 Karyopherin	572.513	522.974	565.789	676.269	697.99	608.604	754.664	658.022	660.499	595.209	617.047	694.005
GECA03s05917g	similar to Saccharomyces cerevisiae YNL293W MSB3, GTPase-activating protein for Sec4p and several other Rab GTPases	348.468	296.157	323.804	472.845	508.063	423.584	469.663	519.202	527.713	283.237	280.019	257.301
GECA03s05961g	similar to Saccharomyces cerevisiae YNL294C RIM21 pH sensor molecule, component of the RIM101 pathway , has a role in cell wall construction and alkaline pH response	324.508	334.168	331.386	418.107	531.207	449.401	496.043	443.37	399.827	710.146	555.007	800.23
GECA03s05972g	Hypothetical protein, no similarity	2214.81	2280.7	2471.34	2307.55	2274.71	2383.74	2908.43	2433.95	2582.71	4195.2	4000.75	4390.64
GECA03s05983g	similar to Saccharomyces cerevisiae YKR006C MRPL13 Mitochondrial ribosomal protein of the large subunit	1411.95	1394.74	1462.33	1397.96	1194.67	1290.35	1035.9	1105.06	1189.68	337.969	546.624	342.281
GECA03s05994g	similar to transposases. Pseudogene (stop codons)	4.62382	5.01253	6.94995	8.1525	8.44936	8.60555	16.9587	12.2309	13.2296	36.944	46.9493	9.44224
GECA03s06005g	Conserved hypothetical protein. Putative MYB DNA-binding domain protein	45.8178	63.492	79.6085	74.9254	80.4526	63.5855	150.273	92.3433	98.4869	207.981	256.544	172.321
GECA03s06049g	similar to Saccharomyces cerevisiae YOL139C CDC33 Cytoplasmic mRNA cap binding protein and translation initiation factor eIF4E	3451.89	3402.67	3145.17	3172.88	2906.58	2994.73	2600.34	2643.1	2724.8	1592.7	1810.9	1423.42
GECA03s06060g	similar to Saccharomyces cerevisiae YJR076C CDC11 Component of the septin ring of the mother-bud neck that is required for cytokinesis	1223.21	1105.26	1341.34	1183.67	1333.9	1350.12	1141.89	1543.54	1134.31	878.446	806.521	719.971
GECA03s06071g	similar to Saccharomyces cerevisiae YDR513W GRX2 Cytoplasmic glutaredoxin, thioltransferase, glutathione-dependent disulfide oxidoreductase involved in maintaining redox state of target proteins	750.32	752.714	746.488	780.311	724.073	794.101	746.656	833.536	610.031	1090.53	907.127	1066.97
GECA03s06082g	similar to Saccharomyces cerevisiae YCL030C HIS4 Multifunctional enzyme containing phosphoribosyl-ATP pyrophosphatase, phosphoribosyl-AMP cyclohydrolase, and histidinol dehydrogenase activities	783.948	877.192	954.67	832.72	959.553	875.376	537.027	582.191	477.735	607.524	409.129	899.373
GECA03s06104g	similar to Saccharomyces cerevisiae YPL040C ISM1, Mitochondrial isoleucyl-tRNA synthetase	603.198	641.603	731.64	597.074	662.356	562.707	439.985	427.47	507.624	264.081	311.877	238.417
GECA03s06115g	similar to Saccharomyces cerevisiae YDL202W MRPL11 Mitochondrial ribosomal protein of the large subunit	702.821	845.028	864.637	769.053	738.4	775.456	561.052	554.06	636.49	135.461	181.09	174.681
GECA03s06126g	Conserved hypothetical protein	440.104	408.939	415.733	447.999	466.551	484.301	622.763	587.695	577.202	522.689	645.552	658.596
GECA03s06137g	conserved hypothetical protein. Putative short-chain dehydrogenase/reductase	957.971	748.537	713.949	960.831	799.75	693.225	2011.5	3222.23	1944.26	889.393	1406.8	946.585
GECA03s06181g	similar to Saccharomyces cerevisiae YNL038W GPI15 Protein involved in the synthesis of N-acetylglucosaminyl phosphatidylinositol (GlcNAc-PI)	50.0213	60.1503	60.97	59.0086	65.0233	82.2308	65.4796	84.3932	86.7272	23.261	23.4746	18.8845
GECA03s06192g	similar to Saccharomyces cerevisiae YNL039W BDP1 Essential subunit of RNA polymerase III transcription factor (TFIIIB)	1314.43	1271.09	1166.01	1345.94	1280.63	1200.95	1019.41	1181.5	1142.64	528.162	524.826	420.18
GECA03s06203g	similar to Saccharomyces cerevisiae YDR045C RPC11 RNA polymerase III subunit C11	273.646	290.726	258.728	209.248	182.212	207.489	122.951	114.97	153.855	31.4708	60.3633	44.8506
GECA03s06214g	similar to Saccharomyces cerevisiae YGR144W THI4 Thiazole synthase, abundant protein involved in the formation of the thiazole moiety of thiamine during thiamine biosynthesis	16663	12271.1	12497.6	11927.1	12152	10545.6	9948.19	12813.1	10146.6	4782.2	5392.46	4468.54
GECA03s06247g	similar to Saccharomyces cerevisiae YJL050W MTR4 ATP-dependent 3'-5' RNA helicase of the DExD/H family	5155.98	5284.87	4867.18	3311.08	2828.7	2666.29	2357.27	1344.79	1748.26	1522.91	1874.62	1277.06
GECA03s06258g	similar to Saccharomyces cerevisiae YIL033C BCY1, Regulatory subunit of the cyclic AMP-dependent protein kinase (PKA)	2878.12	2451.13	2809.36	2889.87	3029.64	2912.5	3676.28	3985.44	3467.62	6589.71	5739.55	5181.43
GECA03s06269g	similar to Saccharomyces cerevisiae YER044C ERG28 Endoplasmic reticulum membrane protein, may facilitate protein-protein interactions between the Erg26p dehydrogenase and the Erg27p 3-ketoreductase	141.657	141.186	168.694	175.473	170.089	202.709	144.62	176.125	154.835	35.5757	65.3936	54.2929
GECA03s06280g	similar to Saccharomyces cerevisiae YFR038W IRC5, Putative ATPase containing the DEAD/H helicase-related sequence motif	1147.55	1207.18	1199.81	1006.64	955.512	834.739	775.392	689.823	813.864	228.505	328.645	160.518
GECA03s06291g	similar to Saccharomyces cerevisiae YFR037C RSC8, Component of the RSC chromatin remodeling complex	1108.88	1080.62	1096.2	1096.71	1046.62	1110.12	940.739	991.926	941.26	596.577	603.633	594.861
GECA03s06302g	Conserved hypothetical protein. Pseudogene (3' end missing)	14317.4	12614	12982.5	12955.5	13325.7	12781.6	6510.27	8465.01	7146.42	1670.69	1916.54	2023
GECA03s06351g	Hypothetical protein, no similarity	12112.7	11459.5	11368.2	11216.3	11071.2	10296.1	5110.24	6294.02	5795.54	1004.33	1088.22	1319.55
GECA03s06357g	similar to Saccharomyces cerevisiae YNL044W YIP3 Protein localized to COPII vesicles, proposed to be involved in ER to Golgi transport	208.072	208.02	205.023	196.825	210.499	272.509	179.951	227.495	270.471	51.9953	85.5147	61.3746
GECA03s06445g	similar to Saccharomyces cerevisiae YHR161C YAP1801 Protein involved in clathrin cage assembly	552.757	558.061	590.114	558.252	569.413	575.616	462.126	509.417	459.115	194.298	221.332	146.355
GECA03s06456g	Hypothetical protein, no similarity	16.8139	18.797	20.218	16.305	20.5723	17.2111	16.4877	15.9002	12.2496	4.10489	0	7.08168
GECA03s06467g	Conserved hypothetical protein. Putative Serine/threonine-protein kinase	175.285	213.45	229.348	204.201	227.031	217.051	183.72	202.421	185.214	54.7318	45.2725	61.3746
GECA03s06489g	similar to Saccharomyces cerevisiae YKR066C CCP1 Mitochondrial cytochrome-c peroxidase	4047.94	3943.6	4422.06	4417.49	4475.95	7134.48	4804.51	5334.51	5094.37	3320.85	2949.42	2943.62
GECA03s06500g	similar to Saccharomyces cerevisiae YKL188c PXA2 Subunit of a heterodimeric peroxisomal ATP-binding cassette transporter complex (Pxa1p-Pxa2p)	472.05	341.269	425.526	692.574	825.465	877.766	1098.55	1412.67	1067.68	656.782	648.906	590.14
GECA03s06511g	Conserved hypothetical protein. Fungal zinc cluster transcription factor, putative	93.7374	87.7192	84.0312	70.2668	95.5145	91.7926	87.6202	108.855	83.2974	114.937	92.2218	153.436
GECA03s06533g	similar to Saccharomyces cerevisiae YDR386W MUS81 Subunit of the structure-specific Mms4p-Mus81p endonuclease that cleaves branched DNA	83.6491	71.8462	77.3972	83.0779	90.004	87.0117	84.3227	132.094	99.4668	32.8391	33.5352	28.3267
GECA03s06544g	similar to Saccharomyces cerevisiae YER182W FMP10 Putative protein of unknown function	126.525	130.743	131.101	166.544	150.986	176.892	174.298	208.537	198.444	46.5221	78.8077	80.259
GECA03s06555g	similar to Saccharomyces cerevisiae YOR159C SME1 Core Sm protein SmE, part of heteroheptameric complex (with Smb1p, Smd1p, Smd2p, Smd3p, Smx3p, and Smx2p) that is part of the spliceosomal U1	269.863	275.271	263.15	283.785	300.136	338.963	237.422	307.607	264.102	39.6806	82.1612	51.9323
GECA03s06566g	similar to Saccharomyces cerevisiae YER183C FAU1 5,10-methenyltetrahydrofolate synthetase, involved in folic acid biosynthesis	237.076	215.121	199.021	235.258	270.379	276.334	264.745	319.226	321.92	158.722	140.848	122.749
GECA03s06577g	Hypothetical protein, no similarity	60.1097	53.8847	53.7041	76.4782	95.8818	104.223	93.7442	120.474	119.556	49.2587	70.4239	28.3267
GECA03s06588g	Conserved hypothetical protein	1722.58	1546.78	1801.62	1958.15	2138.79	2199.67	2121.26	2529.35	2303.91	425.54	422.543	592.501
GECA03s06599g	similar to Saccharomyces cerevisiae YGR255C COQ6 Putative flavin-dependent monooxygenase, involved in ubiquinone (Coenzyme Q) biosynthesis	749.059	808.687	865.9	834.273	980.125	1003.5	856.417	889.798	1002.51	251.767	417.513	304.512
GECA03s06610g	similar to Saccharomyces cerevisiae YNL256W FOL1, Multifunctional enzyme of the folic acid biosynthesis pathway	897.862	1035.92	978.047	887.07	951.104	1014.98	805.069	891.021	863.353	235.347	293.433	212.45
GECA03s06654g	similar to Saccharomyces cerevisiae YNL255C GIS2 Translational activator for mRNAs with internal ribosome entry sites	81.9677	77.2764	73.9222	31.0571	37.8384	44.9401	64.5375	70.3277	51.9384	58.8367	70.4239	84.9802
GECA03s06665g	similar to Saccharomyces cerevisiae YDR108W TRS85 Subunit of TRAPPIII (transport protein particle), a multimeric guanine nucleotide-exchange factor for Ypt1p	955.029	821.637	860.53	926.668	1043.68	1063.74	1042.96	1113.62	1188.21	380.386	556.684	453.228
GECA03s06676g	similar to Saccharomyces cerevisiae YLR083C EMP70 Protein with a role in cellular adhesion and filamentous growth	1150.49	1035.09	1095.25	897.163	1013.19	975.774	1136.24	1459.76	1146.56	1132.95	1259.25	1208.61
GECA03s06709g	Hypothetical protein, no similarity	124.002	96.9088	101.722	135.099	143.272	153.944	217.166	210.983	194.524	136.83	124.08	127.47
GECA03s06742g	Hypothetical protein, no similarity	391.343	393.901	416.997	491.091	499.614	446.054	444.225	487.401	438.046	198.403	246.484	226.614
GECA03s06753g	similar to Saccharomyces cerevisiae YLR216C CPR6 Peptidyl-prolyl cis-trans isomerase (cyclophilin)	292.982	300.334	285.264	283.008	298.666	323.664	381.572	353.473	331.229	145.039	165.999	129.831
GECA03s06764g	similar to Saccharomyces cerevisiae YIL083C CAB2 Probable phosphopantothenoylcysteine synthetase (PPCS), which catalyzes the second step of coenzyme A biosynthesis from pantothenate	162.674	174.603	169.01	137.816	134.088	156.334	121.067	99.6818	129.846	35.5757	62.0401	82.6196
GECA03s06775g	similar to Saccharomyces cerevisiae YNL026W SAM50 Essential component of the Sorting and Assembly Machinery (SAM or TOB complex) of the mitochondrial outer membrane	459.019	449.874	496.605	453.823	483.817	503.903	389.109	407.901	467.445	117.673	194.504	132.191
GECA03s06786g	similar to Saccharomyces cerevisiae YPR200C ARR2 Arsenate reductase required for arsenate resistance	430.015	402.673	431.213	475.951	394.916	420.716	386.754	443.982	461.075	279.132	234.746	233.695
GECA03s06819g	similar to Saccharomyces cerevisiae YOR129C AFI1 Arf3p polarization-specific docking factor, required for the polarized distribution of the ADP-ribosylation factor, Arf3p	624.216	596.073	709.211	751.971	825.833	736.253	832.863	906.921	837.873	385.86	417.513	398.935
GECA03s06830g	similar to Saccharomyces cerevisiae YJR013W GPI14 Glycosylphosphatidylinositol-alpha 1,4 mannosyltransferase I, involved in GPI anchor biosynthesis	370.746	333.751	363.609	473.622	502.186	494.819	550.217	621.33	593.861	160.091	216.302	203.008
GECA03s06841g	Conserved hypothetical protein	112.233	85.2129	101.722	132.769	135.557	114.741	148.86	136.986	157.775	75.2563	65.3936	92.0618
GECA03s06852g	similar to Saccharomyces cerevisiae YBR104W YMC2 Mitochondrial protein, putative inner membrane transporter with a role in oleate metabolism and glutamate biosynthesis	263.978	313.701	309.589	397.92	340.546	380.557	274.166	245.23	235.193	98.5173	115.696	92.0618
GECA03s06896g	similar to Saccharomyces cerevisiae YBR021W FUR4 Uracil permease	749.479	1114.45	1042.49	303.972	216.01	284.939	171.001	56.8737	61.2481	753.931	835.026	1022.12
GECA03s06940g	similar to transposases. Pseudogene (truncated)	377.892	323.726	359.502	222.447	235.847	280.637	295.365	261.741	267.042	253.135	258.221	205.369
GECA03s06995g	similar to Saccharomyces cerevisiae YOR197W MCA1 Ca2+-dependent cysteine protease similar to mammalian metacaspases	444.727	464.494	461.54	466.245	470.96	456.094	489.448	590.141	486.065	317.445	276.665	295.07
GECA03s07006g	similar to Saccharomyces cerevisiae YJL087C TRL1 tRNA ligase, required for tRNA splicing and for both splicing and translation of HAC1 mRNA in the UPR	3377.07	3859.23	4215.78	2900.74	2864.33	3806.04	5745.72	2299.41	3141.29	5868.62	3355.2	4197.08
GECA03s07039g	Hypothetical protein, no similarity	412.781	360.902	338.02	416.554	436.06	461.353	604.862	519.813	511.544	372.177	285.049	221.893
GECA03s07050g	similar to Saccharomyces cerevisiae YJL088W ARG3 Ornithine carbamoyltransferase, catalyzes the sixth step in the biosynthesis of the arginine precursor ornithine	630.1	777.777	720.583	921.233	998.493	879.201	588.374	564.456	553.682	600.682	429.25	481.554
GECA03s07061g	similar to Saccharomyces cerevisiae YNR003C RPC34 RNA polymerase III subunit C34	365.702	329.574	346.234	548.547	575.658	564.62	650.085	836.594	781.035	71.1514	142.525	96.783
GECA03s07072g	similar to Saccharomyces cerevisiae YMR313C TGL3, Bifunctional enzyme with triacylglycerol lipase and lysophosphatidylethanolamine acyltransferase activity	446.409	367.585	400.886	669.67	722.604	678.882	999.624	999.264	841.793	1174	1324.64	1168.48
GECA03s07083g	similar to Saccharomyces cerevisiae YNL239W LAP3, Cysteine aminopeptidase with homocysteine-thiolactonase activity	1985.3	2010.86	2127.95	734.113	803.791	875.376	584.135	714.285	609.051	533.636	511.412	611.385
GECA03s07127g	similar to Saccharomyces cerevisiae YER178W PDA1, E1 alpha subunit of the pyruvate dehydrogenase (PDH) complex	3082.83	2786.55	3119.58	3460.15	4126.59	4112.02	4522.8	4765.77	4223.67	2610.71	2870.61	3267.01
GECA03s07149g	similar to Saccharomyces cerevisiae YPR200C ARR2 Arsenate reductase required for arsenate resistance	15.1325	14.6199	19.2703	8.54072	5.14309	7.64938	16.4877	4.89236	5.87981	36.944	45.2725	37.769
GECA03s07171g	similar to Saccharomyces cerevisiae YKR065C PAM17 Constituent of the Translocase of the Inner Mitochondrial membrane (TIM23 complex)	439.263	461.57	452.694	490.703	492.267	514.421	366.026	384.662	383.168	197.035	244.807	184.124
GECA03s07182g	Hypothetical protein, no similarity	245.483	279.866	240.405	213.518	204.989	182.151	195.026	167.563	166.105	71.1514	130.787	99.1435
GECA03s07193g	similar to Saccharomyces cerevisiae YDL022W GPD1, NAD-dependent glycerol-3-phosphate dehydrogenase	1181.6	1238.51	1541.62	2068.02	2494.03	2915.85	2718.58	3839.89	3670.96	1797.94	3212.67	1933.3
GECA03s07204g	similar to Saccharomyces cerevisiae YPR097W Protein that contains a Phox homology (PX) domain and binds phosphoinositides	1987.4	1856.31	1964.31	2582.01	2837.51	2873.78	3483.14	4341.97	4028.16	1862.25	2092.6	1416.34
GECA03s07215g	Conserved hypothetical protein	157.21	124.478	149.74	187.119	198.744	197.928	272.282	256.237	238.622	162.827	139.171	169.96
GECA03s07237g	similar to Saccharomyces cerevisiae YIL126W STH1, ATPase component of the RSC chromatin remodeling complex	1804.13	1615.7	1577.64	1825	1956.58	1816.73	1440.08	1868.27	1653.21	351.652	477.876	236.056
GECA03s07281g	similar to Saccharomyces cerevisiae YNL330C RPD3 Histone deacetylase	2225.32	2096.49	2150.69	2413.92	2495.13	2625.65	2328.53	2613.74	2846.32	1111.06	1252.54	958.387
GECA03s07292g	similar to Saccharomyces cerevisiae YLR060W FRS1, Beta subunit of cytoplasmic phenylalanyl-tRNA synthetase	1000.85	1155.8	1197.29	1142.51	1152.79	1083.82	809.78	868.394	759.476	470.694	377.271	481.554
GECA03s07303g	similar to Saccharomyces cerevisiae YFL005W SEC4, Rab family GTPase essential for vesicle-mediated exocytic secretion and autophagy	226.987	237.677	260.939	303.584	303.075	289.72	296.307	373.654	268.021	296.92	328.645	450.867
GECA03s07314g	NUFM subunit of mitochondrial NADH:ubiquinone oxidoreductase (complex I), putative	890.295	901.837	901.914	717.42	542.228	727.169	567.176	508.805	545.843	181.983	259.898	214.811
GECA03s07325g	similar to Saccharomyces cerevisiae YGR037C ACB1 Acyl-CoA-binding protein	463.643	336.257	258.412	179.743	150.619	111.394	113.058	140.044	78.3975	36.944	15.0908	11.8028
GECA03s07336g	similar to retrotransposon gag. Pseudogene (degenerate)	1063.9	1115.29	1347.97	1845.18	1977.88	2157.6	1641.7	2063.35	1941.32	945.493	1027.85	901.734
GECA03s07402g	Hypothetical protein, no similarity	29.004	26.7335	41.3838	1.55286	2.93891	2.39043	2.35538	4.28081	2.93991	19.1561	16.7676	11.8028
GECA03s07446g	similar to Saccharomyces cerevisiae YKL140W TGL1, Steryl ester hydrolase	647.755	591.06	627.075	681.704	685.132	707.568	825.326	711.838	625.22	1673.43	1790.78	1890.81
GECA03s07457g	similar to Saccharomyces cerevisiae YGL086W MAD1, Coiled-coil protein involved in the spindle-assembly checkpoint	347.207	338.345	352.868	432.859	480.879	463.744	486.622	604.206	532.613	143.671	171.029	146.355
GECA03s07468g	similar to Saccharomyces cerevisiae YGL087C MMS2, Ubiquitin-conjugating enzyme variant involved in error-free postreplication repair	536.363	516.708	577.478	519.043	557.29	532.588	484.266	563.233	538.003	187.457	196.181	233.695
GECA03s07479g	similar to Saccharomyces cerevisiae YLR241W Putative protein of unknown function, may be involved in detoxification	626.738	552.213	635.92	1068.75	1128.17	929.4	1842.38	1575.95	1405.77	1703.53	1643.22	1831.79
GECA03s07490g	Hypothetical protein, no similarity	1015.56	1106.1	1311.01	684.81	831.71	732.428	561.523	398.116	707.538	807.295	1093.25	1395.09
GECA03s07545g	similar to Saccharomyces cerevisiae YBR008C FLR1, Plasma membrane multidrug transporter of the major facilitator superfamily	13.8715	17.5438	17.059	41.9272	43.3489	28.2071	207.274	29.3542	53.4083	415.962	280.019	257.301
GECA03s07578g	similar to Saccharomyces cerevisiae YBR008C FLR1, Plasma membrane multidrug transporter of the major facilitator superfamily	121.06	104.845	146.265	316.395	357.812	287.808	1630.87	267.857	436.086	2081.18	1981.93	1768.06
GECA03s07600g	Hypothetical protein, no similarity	9.66799	17.5438	24.3248	324.935	259.358	434.102	115.885	100.905	242.542	158.722	211.272	247.859
GECA03s07611g	Hypothetical protein, no similarity	868.017	994.986	1125.58	831.943	914.735	1021.67	506.407	543.052	660.499	217.559	300.14	219.532
GECA03s07622g	Hypothetical protein, no similarity	31.526	33.4168	33.4861	38.045	42.2468	38.725	32.5043	48.9236	41.6487	31.4708	41.919	25.9662
GECA03s07633g	similar to Saccharomyces cerevisiae YLR241W Putative protein of unknown function, may be involved in detoxification	5.46451	5.43024	6.63404	7.37607	4.40836	8.60555	8.95045	12.8424	13.7196	23.261	31.8584	23.6056
GECA03s07655g	Hypothetical protein, no similarity	10.5087	7.51879	5.37041	13.1993	10.6535	5.73703	13.1901	8.56163	8.32974	6.84148	6.70704	7.08168
GECA03s07666g	similar to Saccharomyces cerevisiae YLR113W HOG1 Mitogen-activated protein kinase involved in osmoregulation	2395.56	2294.9	2292.85	2486.51	2410.27	2283.82	1862.64	2112.28	2310.28	967.385	915.511	852.162
GECA03s07699g	similar to Saccharomyces cerevisiae YDR060W MAK21 Constituent of 66S pre-ribosomal particles, required for large (60S) ribosomal subunit biogenesi	3684.34	4280.7	4212.3	3115.03	2753.39	2388.04	2153.29	1295.25	1548.84	970.122	917.187	960.748
GECA03s07743g	similar to Saccharomyces cerevisiae YPL248C GAL4 DNA-binding transcription factor required for the activation of the GAL genes in response to galactose	539.726	555.555	591.693	472.845	554.719	519.68	423.498	524.706	490.964	220.296	207.918	205.369
GECA03s07754g	similar to Saccharomyces cerevisiae YPR006C ICL2, 2-methylisocitrate lyase of the mitochondrial matrix	2666.68	3545.11	3422.85	3744.72	3981.48	3773.53	2092.05	2641.87	3265.75	1763.73	2604.01	1735.01
GECA03s07765g	Hypothetical protein, no similarity	221.523	182.957	185.121	312.901	299.034	256.732	608.16	353.473	286.151	366.703	315.231	342.281
GECA03s07776g	Conserved hypothetical protein	1665.84	1726.82	1762.76	1139.8	1203.48	1136.41	767.854	861.667	1058.37	155.986	176.06	134.552
GECA03s07798g	Hypothetical protein, no similarity	140.816	134.085	131.101	246.516	209.397	170.199	160.166	124.144	192.074	10.9464	13.4141	18.8845
GECA03s07809g	similar to Saccharomyces cerevisiae YDR135C YCF1, Vacuolar glutathione S-conjugate transporter of the ATP-binding cassette family	6580.96	6703.42	6916.78	5995.58	5729.76	5017.04	4574.15	4331.57	4234.94	2290.53	2017.14	1992.31
GECA03s07820g	similar to Saccharomyces cerevisiae YBL084C CDC27 Subunit of the Anaphase-Promoting Complex/Cyclosome (APC/C)	221.103	212.197	221.135	293.102	318.871	316.015	410.307	429.305	433.146	392.701	321.938	323.397
GECA03s07842g	similar to Saccharomyces cerevisiae YER114c BOI2 Protein implicated in polar growth, functionally redundant with Boi1p	671.294	596.491	724.374	975.971	1149.85	1085.73	1366.12	1339.28	1371.47	845.607	945.692	743.576
GECA03s07853g	similar to Saccharomyces cerevisiae YBR223C TDP1 Tyrosyl-DNA Phosphodiesterase I, hydrolyzes 3' and 5'-phosphotyrosyl bonds, involved in the repair of DNA lesions created by topoisomerase I and topois	263.978	244.778	293.161	420.436	470.592	475.218	523.366	595.645	576.222	327.023	389.008	347.002
GECA03s07864g	Hypothetical protein	239.598	209.273	257.148	245.351	268.175	242.39	223.29	301.492	301.34	23.261	50.3028	47.2112
GECA03s07886g	hypothetical protein, no similarity	826.823	871.762	1034.28	1090.49	958.818	655.456	5693.9	881.236	2105.95	9275.68	11274.5	11628.1
GECA03s07963g	similar to Saccharomyces cerevisiae YPL152W RRD2 Activator of the phosphotyrosyl phosphatase activity of PP2A, peptidyl-prolyl cis/trans-isomerase	428.334	416.457	404.677	510.114	526.432	526.373	823.441	694.715	673.239	1574.91	1542.62	1472.99
GECA03s07974g	similar to Saccharomyces cerevisiae YOR244W ESA1, Catalytic subunit of the histone acetyltransferase complex (NuA4) that acetylates four conserved internal lysines of histone H4 N-terminal tail	888.614	810.358	785.66	923.95	974.247	1080.95	1160.73	1278.74	1287.19	822.346	826.642	651.515
GECA03s07985g	similar to Saccharomyces cerevisiae YGR132C PHB1, Subunit of the prohibitin complex (Phb1p-Phb2p)	1595.64	1497.07	1553	1633.61	1734.69	1733.54	2076.98	2117.17	2129.47	2733.86	2961.16	2688.68
GECA03s08007g	Hypothetical protein, no similarity	2.10174	2.92397	2.84316	5.04679	6.61254	1.43426	10.8348	9.78472	9.79969	39.6806	36.8887	37.769
GECA03s08040g	Hypothetical protein, no similarity	32.3667	69.7576	76.7653	34.1629	42.2468	37.7688	48.9919	40.362	47.5285	158.722	176.06	139.273
GECA03s08051g	similar to Saccharomyces cerevisiae YGR208W SER2, Phosphoserine phosphatase of the phosphoglycerate pathway	1492.23	1517.96	1582.06	1408.05	1344.92	1433.78	1063.22	1087.33	1198.99	417.33	516.442	349.363
GECA03s08062g	similar to Saccharomyces cerevisiae YMR289W ABZ2 Aminodeoxychorismate lyase (4-amino-4-deoxychorismate lyase)	386.719	343.358	347.182	312.901	305.279	316.493	434.332	421.354	368.468	695.094	546.624	538.208
GECA03s08073g	similar to Saccharomyces cerevisiae YOR058C ASE1 Mitotic spindle midzone localized microtubule-associated protein (MAP) family member	616.229	563.074	534.198	602.509	693.214	654.5	542.68	715.508	647.759	276.396	241.453	254.94
GECA03s08084g	Hypothetical protein, no similarity	153.427	138.262	144.369	184.014	209.764	215.617	279.348	316.169	235.683	179.247	181.09	198.287
GECA03s08106g	similar to Saccharomyces cerevisiae YLR309C IMH1 Protein involved in vesicular transport, mediates transport between an endosomal compartment and the Golgi	2091.23	1966.58	2175.97	2348.31	2621.5	2559.2	2212.17	2735.44	2599.37	774.456	902.097	630.27
GECA03s08117g	similar to Saccharomyces cerevisiae YLR293C GSP1 Ran GTPase processing and transport	3427.93	3211.36	3133.16	3448.51	3239.04	2860.87	2748.73	2586.84	3047.21	621.206	959.106	620.827
GECA03s08139g	similar to Saccharomyces cerevisiae YLR310C CDC25 Membrane bound guanine nucleotide exchange factor (GEF or GDP-release factor)	1504.42	1474.94	1593.43	1535	1526.03	1350.12	1803.75	1595.52	1883.99	649.941	796.461	783.706
GECA03s08150g	Conserved hypothetical protein. Putative ungal specific transcription factor	672.976	657.059	719.32	841.649	961.39	1002.55	1055.21	1114.23	955.47	1418.92	1291.1	1248.74
GECA03s08238g	Conserved hypothetical protein. Putative ATP-dependent DNA helicase, RecQ family	73.1404	58.4795	80.2403	77.2547	67.9622	72.191	68.7771	97.2357	79.3775	32.8391	62.0401	18.8845
GECA03s08249g	Hypothetical protein, no similarity	14.7122	14.6199	13.2681	13.1993	12.4904	10.5179	10.3637	14.0655	14.6995	1.3683	13.4141	4.72112
GECA03s08271g	Conserved hypothetical protein. Putative ATP-dependent DNA helicase PIF1-like	113.914	109.44	113.726	104.818	101.392	118.087	82.9094	104.574	95.547	24.6293	26.8281	18.8845
GECA03s08315g	similar to Saccharomyces cerevisiae YER185W PUG1, Plasma membrane protein with roles in the uptake of protoprophyrin IX and the efflux of heme	158.471	199.248	191.124	32.9982	40.41	31.0756	76.7854	15.2886	38.2188	733.407	811.552	594.861
GECA04s00054g	similar to Saccharomyces cerevisiae YBR002C RER2 Cis-prenyltransferase involved in dolichol synthesis	172.342	167.084	157.006	196.825	160.538	196.493	161.579	195.694	182.274	38.3123	40.2422	40.1295
GECA04s00065g	similar to Saccharomyces cerevisiae YLR127C APC2 Subunit of the Anaphase-Promoting Complex/Cyclosome (APC/C), which is a ubiquitin-protein ligase required for degradation of anaphase inhibitors	266.08	246.867	284	372.686	408.508	427.409	440.927	523.483	524.773	151.881	266.605	169.96
GECA04s00087g	similar to Saccharomyces cerevisiae YDR498C SEC20 Membrane glycoprotein v-SNARE involved in retrograde transport from the Golgi to the ER	303.07	246.031	234.403	320.277	311.157	321.274	429.151	485.567	366.018	302.393	367.21	297.431
GECA04s00098g	similar to Saccharomyces cerevisiae YKR038C KAE1 Highly conserved ATPase of HSP70/DnaK family	505.678	438.596	453.642	494.973	469.123	504.381	723.573	531.433	571.812	1019.38	1232.42	979.632
GECA04s00109g	similar to Saccharomyces cerevisiae YJL111W CCT7 Subunit of the cytosolic chaperonin Cct ring complex	2854.58	2523.39	2443.54	3043.99	2994.38	2970.35	3459.58	3477.24	3004.09	3846.28	3544.67	2393.61
GECA04s00131g	similar to Saccharomyces cerevisiae YNL172W APC1 Largest subunit of the Anaphase-Promoting Complex/Cyclosome (APC/C)	521.651	461.57	538.937	615.32	603.21	636.333	721.689	801.124	714.887	909.917	1140.2	1026.84
GECA04s00142g	similar to Saccharomyces cerevisiae YJL112W MDV1 Peripheral protein of the cytosolic face of the mitochondrial outer membrane	947.463	923.14	958.461	1135.92	1135.15	1092.43	1169.68	1247.55	1276.9	1000.22	1319.61	1192.08
GECA04s00153g	conserved hypothetical protein	463.223	481.202	458.381	551.264	543.698	574.182	596.383	611.545	617.87	443.328	586.866	436.704
GECA04s00164g	hypothetical protein, no similarity	491.386	470.342	460.908	479.833	462.51	502.947	473.432	549.779	557.112	327.023	363.857	280.907
GECA04s00175g	similar to Saccharomyces cerevisiae YBL036C Putative non-specific single-domain racemase based on structural similarity	313.579	316.625	257.78	312.901	255.317	299.76	253.91	304.549	285.171	153.249	199.534	139.273
GECA04s00186g	similar to Saccharomyces cerevisiae YBL037W APL3, Alpha-adaptin	610.764	568.504	677.304	741.878	863.304	816.093	907.764	916.094	822.194	742.985	471.169	757.74
GECA04s00202g	similar to Saccharomyces cerevisiae YJL110C GZF3 GATA zinc finger protein and Dal80p homolog that negatively regulates nitrogen catabolic gene expression by competing with Gat1p for GATA site binding	460.28	424.812	429.949	322.606	289.85	246.692	338.233	195.083	243.522	343.442	236.423	262.022
GECA04s00208g	similar to Saccharomyces cerevisiae YMR024W MRPL3 Mitochondrial ribosomal protein of the large subunit	92.8967	82.7067	82.4517	97.83	108.74	113.785	115.885	109.467	107.307	125.883	125.757	295.07
GECA04s00219g	similar to Saccharomyces cerevisiae YJR019C TES1 Peroxisomal acyl-CoA thioesterase likely to be involved in fatty acid oxidation rather than fatty acid synthesis	226.147	241.854	272.943	296.208	422.835	464.7	295.365	248.899	409.627	699.199	627.108	712.889
GECA04s00230g	similar to Saccharomyces cerevisiae YDL051W LHP1 RNA binding protein required for maturation of tRNA and U6 snRNA precursors	3321.58	3648.7	3678.42	2675.57	2275.08	2087.8	1500.85	991.926	1110.79	778.561	875.268	913.537
GECA04s00241g	hypothetical protein, no similarity	67.6759	65.1628	68.8677	98.9947	97.7186	102.789	157.339	136.986	132.296	186.088	221.332	304.512
GECA04s00252g	similar to Saccharomyces cerevisiae YBL035C POL12 B subunit of DNA polymerase alpha-primase complex	267.761	233.5	226.189	203.424	195.805	198.406	169.587	191.414	154.345	30.1025	30.1817	16.5239
GECA04s00263g	similar to Saccharomyces cerevisiae YBR086C IST2 Cortical ER protein involved in ER-plasma membrane tethering	2220.27	2063.49	2381.31	1823.83	2058.34	1996.01	1426.42	2022.99	1446.92	205.244	241.453	228.974
GECA04s00274g	similar to transposases	33.2074	32.1637	28.7475	25.2339	21.3071	19.6015	16.9587	22.6272	25.4792	27.3659	16.7676	7.08168
GECA04s00318g	similar to Saccharomyces cerevisiae YMR011W HXT2 High-affinity glucose transporter of the major facilitator superfamily	18868.5	15564.7	13538.2	14981.2	16318.3	19690.5	14742.8	11917.2	10957.5	4014.58	3127.16	3422.81
GECA04s00329g	similar to Saccharomyces cerevisiae YKR031C SPO14 Phospholipase D	1180.76	1099.83	1256.99	1549.75	1607.95	1468.2	1731.21	1790.6	1568.44	950.966	1103.31	802.59
GECA04s00340g	similar to Saccharomyces cerevisiae YDL052C SLC1 1-acyl-sn-glycerol-3-phosphate acyltransferase, catalyzes the acylation of lysophosphatidic acid to form phosphatidic acid	341.322	327.067	342.443	470.128	436.795	436.493	417.374	421.354	470.875	232.61	223.009	155.797
GECA04s00351g	similar to Saccharomyces cerevisiae YJL101C GSH1 Gamma glutamylcysteine synthetase catalyzes the first step in glutathione (GSH) biosynthesis	767.554	926.482	924.343	825.732	751.625	752.508	603.92	513.698	572.302	1284.83	1022.82	694.005
GECA04s00362g	similar to Saccharomyces cerevisiae YPL178W CBC2 Small subunit of the heterodimeric cap binding complex that also contains Sto1p, component of the spliceosomal commitment complex	624.216	609.44	603.066	879.306	889.754	882.069	992.087	1061.03	1049.06	335.233	383.978	273.825
GECA04s00373g	similar to Saccharomyces cerevisiae YDR436W PPZ2 Serine/threonine protein phosphatase Z	1575.04	1474.52	1519.83	1837.03	2124.09	2012.74	2882.05	2618.64	2506.27	7418.9	7818.73	8571.19
GECA04s00384g	similar to Saccharomyces cerevisiae YPL181W CTI6 Protein that relieves transcriptional repression by binding to the Cyc8p-Tup1p corepressor and recruiting the SAGA complex to the repressed promoter	314.42	310.359	330.123	507.784	591.088	534.978	628.887	749.143	691.858	708.777	627.108	616.106
GECA04s00395g	similar to Saccharomyces cerevisiae YGL095C VPS45 Protein of the Sec1p/Munc-18 family	423.71	356.725	366.136	505.067	588.883	529.72	723.573	853.717	711.947	370.808	417.513	434.343
GECA04s00406g	similar to Saccharomyces cerevisiae YPL180W TCO89 Subunit of TORC1 (Tor1p or Tor2p-Kog1p-Lst8p-Tco89p), a complex that regulates growth in response to nutrient availability	150.064	123.642	158.269	227.494	233.643	241.434	338.704	390.777	352.299	343.442	288.403	363.526
GECA04s00428g	similar to Saccharomyces cerevisiae YGL094C PAN2 Essential subunit of the Pan2p-Pan3p poly(A)-ribonuclease complex	676.759	633.249	670.354	910.363	932.368	864.858	855.946	1121.57	1028.97	213.454	285.049	162.879
GECA04s00439g	conserved hypothetical protein	134.931	123.225	129.838	178.579	170.457	187.41	175.24	221.991	195.504	31.4708	21.7979	16.5239
GECA04s00455g	similar to Saccharomyces cerevisiae YKR030W GMH1 Golgi membrane protein of unknown function	259.775	272.765	273.259	286.502	314.83	333.226	351.894	379.158	336.619	177.879	167.676	198.287
GECA04s00461g	similar to Saccharomyces cerevisiae YIL131C FKH1 Forkhead family transcription factor with a minor role in the expression of G2/M phase genes	391.343	331.662	389.513	527.972	626.354	607.169	593.085	806.628	759.966	395.438	318.584	396.574
GECA04s00483g	similar to Saccharomyces cerevisiae YNL069C RPL16B (ohnolog of YIL133C) N-terminally acetylated protein component of the large (60S) ribosomal subunit	16572.2	16724.3	16321	14827.8	13166.3	13388.3	11553.6	10853.1	10654.2	4191.09	5258.32	7211.51
GECA04s00527g	conserved hypothetical protein	2374.12	5159.14	3135.37	4413.61	4845.15	4339.11	2063.79	1922.7	4550.98	955.071	1006.06	705.807
GECA04s00549g	similar to Saccharomyces cerevisiae YOR084W LPX1 Oleic acid-inducible, peroxisomal matrix localized lipase	168.98	164.996	213.553	294.266	351.199	441.752	302.902	467.832	400.807	58.8367	102.282	44.8506
GECA04s00560g	similar to Saccharomyces cerevisiae YPR025C CCL1 Cyclin associated with protein kinase Kin28p	260.195	257.31	282.421	376.18	392.344	439.839	342.944	385.273	400.317	90.3076	82.1612	82.6196
GECA04s00571g	similar to Saccharomyces cerevisiae YBL007C SLA1 Cytoskeletal protein binding protein required for assembly of the cortical actin cytoskeleton	327.03	321.219	378.772	415.389	479.042	417.369	390.051	462.94	328.78	220.296	236.423	330.478
GECA04s00582g	hypothetical protein, no similarity	967.639	958.228	972.677	1158.43	1261.89	1243.5	1327.02	1361.3	1239.17	1169.89	1255.89	1010.32
GECA04s00593g	similar to Saccharomyces cerevisiae YBL099W ATP1 Alpha subunit of the F1 sector of mitochondrial F1F0 ATP synthase	5297.22	4859.64	5229.2	5543.31	5914.92	5064.85	3746	4963.3	3893.42	1598.17	1717	1907.33
GECA04s00604g	similar to Saccharomyces cerevisiae YGL191W COX13 Subunit VIa of cytochrome c oxidase	1967.65	2174.18	2077.09	1672.04	1588.85	1654.18	1228.57	1333.17	1271.02	198.403	397.392	252.58
GECA04s00615g	similar to Saccharomyces cerevisiae YDL150w RPC53 DNA-directed RNA polymerase III	201.767	220.969	211.026	181.684	203.152	174.501	97.5128	100.293	85.7473	43.7855	46.9493	103.865
GECA04s00626g	conserved hypothetical protein	109.29	125.313	130.154	178.19	191.396	147.729	134.257	158.39	209.713	51.9953	57.0098	33.0478
GECA04s00648g	hypothetical protein, no similarity	287.097	256.892	255.569	322.218	394.548	389.162	617.581	606.041	534.083	1443.55	1574.48	1293.59
GECA04s00659g	similar to Saccharomyces cerevisiae YLR419W Putative helicase with limited sequence similarity to human Rb protein	559.902	533.416	547.15	655.306	692.847	616.731	605.333	612.157	579.162	311.972	305.17	304.512
GECA04s00681g	similar to Saccharomyces cerevisiae YKR052C MRS4 Iron transporter of the mitochondrial carrier family	205.55	202.59	190.492	367.251	388.67	364.302	381.101	455.601	474.305	223.032	241.453	285.628
GECA04s00692g	similar to Saccharomyces cerevisiae YBR163W EXO5 Mitochondrial 5'-3' exonuclease and sliding exonuclease, required for mitochondrial genome maintenance	168.559	158.312	169.958	225.553	265.236	290.676	287.828	377.935	384.638	136.83	186.12	193.566
GECA04s00697g	similar to Saccharomyces cerevisiae YJL127C-B Putative protein of unknown function	17.6546	19.6324	17.3749	29.5043	27.9196	28.6852	37.215	34.8581	44.5886	20.5244	11.7373	23.6056
GECA04s00747g	conserved hypothetical protein. Putative guanine nucleotide exchange factor for Rho/Rac/Cdc42-like GTPases	150.064	148.705	154.162	249.622	225.561	208.446	148.389	236.056	189.134	75.2563	65.3936	40.1295
GECA04s00769g	similar to Saccharomyces cerevisiae YJR045C SSC1 Hsp70 family ATPase	19996.8	19308.7	19500.9	20223.6	21223.7	20200.1	17016.2	19908.8	20316.2	7302.6	7387.8	4723.48
GECA04s00802g	conserved hypothetical protein	47.9196	36.7585	44.5429	41.9272	48.8593	47.3305	46.1655	52.5929	37.2388	21.8927	21.7979	23.6056
GECA04s00813g	similar to Saccharomyces cerevisiae YIR032C DAL3 Ureidoglycolate hydrolase, converts ureidoglycolate to glyoxylate and urea in the third step of allantoin degradation	179.909	215.539	168.694	120.346	135.19	158.725	168.174	190.802	197.464	110.832	75.4542	99.1435
GECA04s00846g	conserved hypothetical protein	146.701	167.084	179.751	123.452	136.292	140.079	163.463	108.855	139.646	88.9393	105.636	66.0957
GECA04s00857g	similar to Saccharomyces cerevisiae YEL031W SPF1 P-type ATPase	1796.98	1781.54	1857.53	2002.41	2218.51	2137.05	1958.26	2108.61	1758.55	2070.23	1898.09	2325.15
GECA04s00868g	hypothetical protein, no similarity	522.492	915.621	759.756	741.878	881.672	920.794	763.615	428.693	1045.14	1487.34	1936.66	1411.61
GECA04s00890g	similar to Saccharomyces cerevisiae YPL127C HHO1 Histone H1, linker histone with roles in meiosis and sporulation	801.602	876.774	976.152	991.499	1219.65	1116.33	1213.49	1446.3	1064.74	4680.94	5318.68	6135.1
GECA04s00901g	conserved hypothetical protein. Putative transcription factor	1390.93	1355.89	1142.32	2997.79	3312.88	2511.86	3389.87	2936.64	3614.62	2305.58	2929.3	1994.67
GECA04s00945g	conserved hypothetical protein	1115.6	2168.34	1356.19	1868.86	2306.31	2154.26	1392.03	1398.6	2745.87	1722.68	1567.77	1480.07
GECA04s00967g	conserved hypothetical protein	37.8312	32.1637	38.2247	57.0675	53.635	60.2389	52.2895	60.543	67.6179	35.5757	36.8887	33.0478
GECA04s00978g	similar to Saccharomyces cerevisiae YOR095C RKI1 Ribose-5-phosphate ketol-isomerasecatalyzes the interconversion of ribose 5-phosphate and ribulose 5-phosphate in the pentose phosphate pathway	390.082	401.42	397.727	350.946	337.239	355.218	393.349	291.707	319.96	571.948	482.907	627.909
GECA04s00989g	conserved hypothetical protein	340.061	343.358	343.075	358.322	315.198	305.975	402.299	319.838	329.27	867.5	915.511	816.754
GECA04s01000g	similar to Saccharomyces cerevisiae YGR123C PPT1 Protein serine/threonine phosphatase with similarity to human phosphatase PP5	1138.3	1142.86	1122.1	1271.79	1319.57	1300.39	1156.49	1266.51	1429.28	577.421	613.694	370.608
GECA04s01011g	similar to Saccharomyces cerevisiae YHR114W BZZ1 SH3 domain protein implicated in the regulation of actin polymerization	991.179	832.079	898.123	1088.16	1213.4	1249.24	1115.98	1224.92	1318.55	485.745	714.299	436.704
GECA04s01022g	similar to Saccharomyces cerevisiae YER009W NTF2 Nuclear envelope protein	387.56	465.329	450.167	474.786	447.081	442.708	404.183	499.632	346.909	67.0465	88.8682	101.504
GECA04s01033g	hypothetical protein, no similarity	396.387	321.219	368.031	458.093	501.084	452.748	486.151	557.117	527.223	101.254	114.02	184.124
GECA04s01044g	similar to Saccharomyces cerevisiae YOL030W GAS5 1,3-beta-glucanosyltransferase	2867.61	2060.57	2089.41	3342.14	3021.2	3169.23	3461	3740.82	2373.48	629.416	653.936	415.459
GECA04s01055g	similar to Saccharomyces cerevisiae YOR096W RPS7A Protein component of the small (40S) ribosomal subunit	15907.6	16649.1	16018.4	14789.8	13390	13219.1	12014.3	10677.6	10311.7	3805.23	4294.18	3186.76
GECA04s01066g	hypothetical protein, no similarity	115.595	95.6557	114.99	148.298	155.395	141.035	128.604	136.375	138.666	35.5757	72.1007	63.7351
GECA04s01099g	similar to Saccharomyces cerevisiae YGR214W RPS0A Protein component of the small (40S) ribosomal subunit	13821.9	13416.4	13352.4	11842.9	11646.9	11224	8648.02	7408.87	7128.78	2698.28	3130.51	2429.02
GECA04s01110g	similar to Saccharomyces cerevisiae YCR023C Vacuolar membrane protein of unknown function, member of the multidrug resistance family	595.212	642.021	525.985	486.821	472.797	491.473	324.101	331.457	373.368	322.918	274.989	231.335
GECA04s01154g	hypothetical protein, no similarity	34.8888	260.651	46.4383	28.3396	36.0016	43.0278	348.596	83.1701	92.1171	1744.58	1613.04	1616.98
GECA04s01176g	similar to transposases. Pseudogene (degenerate)	42.8754	45.5304	44.2269	39.2096	31.9606	33.9441	37.6861	36.0812	37.2388	42.4172	57.0098	28.3267
GECA04s01220g	similar to Saccharomyces cerevisiae YJL130C URA2 Bifunctional carbamoylphosphate synthetase (CPSase)-aspartate transcarbamylase (ATCase)	8390.13	8526.72	8374.69	7049.58	6937.29	6174.96	5195.97	4587.2	4288.83	1706.27	1671.73	1633.51
GECA04s01231g	similar to Saccharomyces cerevisiae YMR055C BUB2 Mitotic exit network regulator	70.6183	72.2639	70.7631	101.712	119.026	120.956	93.7442	158.39	144.545	27.3659	36.8887	16.5239
GECA04s01242g	conserved hypothetical protein	321.566	308.688	292.214	317.559	347.893	341.354	367.911	392.612	387.088	221.664	285.049	254.94
GECA04s01275g	similar to Saccharomyces cerevisiae YLR177W Putative protein of unknown function	418.666	296.992	369.611	701.503	901.142	1062.31	2577.73	2058.46	1799.71	11716.7	10872.1	16113.2
GECA04s01286g	hypothetical protein, no similarity	135.772	108.605	136.472	155.674	178.539	151.553	156.868	185.91	146.995	306.498	261.574	342.281
GECA04s01297g	similar to Saccharomyces cerevisiae YLR399C BDF1 Protein involved in transcription initiation at TATA-containing promoters	2323.26	2251.88	2407.21	2644.52	2772.49	2787.24	3878.37	3901.05	4013.46	10015.9	7835.5	7275.25
GECA04s01308g	hypothetical protein, no similarity	41.194	40.5179	40.4361	44.2564	60.9823	45.4182	54.6449	63.6007	55.3682	8.20978	3.35352	4.72112
GECA04s01319g	similar to Saccharomyces cerevisiae YHL015W RPS20 Protein component of the small (40S) ribosomal subunit	11095.5	11584.4	11357.5	10224.8	9753.86	9877.26	8367.26	7631.47	8071.02	2014.13	2290.45	2742.97
GECA04s01330g	similar to Saccharomyces cerevisiae YHR128W FUR1 Uracil phosphoribosyltransferase, synthesizes UMP from uraci	51.2824	73.9348	96.9834	61.3379	75.6768	101.832	133.315	184.075	287.131	213.454	219.655	221.893
GECA04s01341g	conserved hypothetical protein	76.0828	119.047	131.417	69.8786	108.74	155.378	324.572	417.685	737.917	703.304	875.268	686.923
GECA04s01363g	similar to Saccharomyces cerevisiae YLR167W RPS31 Fusion protein cleaved to yield ribosomal protein S31 and ubiquitin	10459.9	10718	10252.1	8969.3	7855.7	8176.23	7207.47	5883.06	5904.31	2695.54	3197.58	3295.34
GECA04s01374g	similar to Saccharomyces cerevisiae YNL185C MRPL19 Mitochondrial ribosomal protein of the large subunit	571.672	684.627	560.103	549.323	486.756	509.162	436.217	368.762	475.775	169.669	223.009	134.552
GECA04s01396g	conserved hypothetical protein	637.246	1436.09	923.711	672.387	611.66	857.687	463.068	368.762	535.063	162.827	325.291	179.403
GECA04s01407g	similar to Saccharomyces cerevisiae YNR030W ALG12 Alpha-1,6-mannosyltransferase localized to the ER	372.428	343.358	386.986	431.306	485.654	479.52	564.821	750.977	618.36	276.396	358.827	280.907
GECA04s01418g	similar to Saccharomyces cerevisiae YOR299W BUD7 Member of the ChAPs family of proteins that forms the exomer complex to mediate export of specific cargo proteins from the Golgi to the plasma membrane	1742.34	1521.72	1524.25	1421.25	1476.07	1424.22	1350.58	1739.85	1527.28	443.328	521.472	330.478
GECA04s01429g	conserved hypothetical protein	997.904	964.911	905.073	952.29	891.591	879.201	728.755	703.277	856.493	119.042	206.241	122.749
GECA04s01462g	conserved hypothetical protein	429.595	433.166	432.476	458.481	470.225	444.62	724.044	610.933	706.068	1886.88	1747.18	1817.63
GECA04s01473g	similar to Saccharomyces cerevisiae YBR043C QDR3 Multidrug transporter of the major facilitator superfamily, has a role in polyamine homeostasis	4.20347	4.59482	5.37041	4.65857	6.61254	3.3466	13.1901	8.56163	7.83975	65.6782	57.0098	49.5718
GECA04s01506g	similar to Saccharomyces cerevisiae YFR030W MET10 Subunit alpha of assimilatory sulfite reductase, which converts sulfite into sulfide	1732.25	1797.83	1677.78	1147.56	867.712	642.548	781.516	572.406	596.801	1161.68	1022.82	1248.74
GECA04s01517g	NESM subunit of mitochondrial NADH:ubiquinone oxidoreductase (complex I), putative	2586.82	2630.74	2504.19	1663.11	1509.13	1744.54	1351.52	1114.23	1335.21	504.901	645.552	422.54
GECA04s01528g	similar to Saccharomyces cerevisiae YNL067W RPL9B Protein component of the large (60S) ribosomal subunit	13548.6	14441.1	13956.1	11414.3	10705.7	11349.3	6944.14	6769.8	6853.41	1239.68	1616.4	1458.83
GECA04s01539g	conserved hypothetical protein	51.7027	43.8596	41.6997	50.0797	56.5739	59.2827	63.5953	83.1701	65.1679	39.6806	53.6563	28.3267
GECA04s01550g	similar to Saccharomyces cerevisiae YOL090W MSH2 Protein that forms heterodimers with Msh3p and Msh6p that bind to DNA mismatches to initiate the mismatch repair process	361.499	335.004	346.866	350.169	343.852	331.314	307.142	352.861	309.67	91.6758	172.706	101.504
GECA04s01561g	similar to Saccharomyces cerevisiae YKL162C Putative protein of unknown function	377.051	396.825	393.62	385.109	423.202	474.262	368.382	371.208	427.266	139.566	187.797	158.158
GECA04s01572g	similar to Saccharomyces cerevisiae YER014W HEM14 Protoporphyrinogen oxidase, a mitochondrial enzyme that catalyzes the seventh step in the heme biosynthetic pathway	636.826	678.362	616.966	437.518	438.999	471.393	401.828	388.943	453.236	154.617	181.09	132.191
GECA04s01583g	conserved hypothetical protein	163.095	144.946	152.583	109.476	125.271	130.996	122.009	159.002	109.267	157.354	125.757	113.307
GECA04s01594g	similar to Saccharomyces cerevisiae YNL016W PUB1 Poly (A)+ RNA-binding protein, abundant mRNP-component protein that binds mRNA and is required for stability of many mRNAs	1865.08	1716.37	1785.19	1522.58	1532.27	1544.7	1572.92	1488.5	1403.32	2181.06	2154.64	2230.73
GECA04s01605g	hypothetical protein, no similarity	463.643	532.999	570.212	570.287	583.373	522.07	571.887	619.495	610.521	203.876	248.16	136.912
GECA04s01616g	similar to Saccharomyces cerevisiae YMR183C SSO2 Plasma membrane t-SNARE involved in fusion of secretory vesicles at the plasma membrane	2120.65	1937.34	1680.94	1466.67	1513.54	1474.42	1499.44	1374.14	1495.43	734.775	793.107	547.65
GECA04s01660g	conserved hypothetical protein. Putative dithiol-disulfide isomerase	293.823	251.879	255.253	170.038	152.456	162.549	105.992	111.301	116.616	125.883	108.989	122.749
GECA04s01671g	similar to Saccharomyces cerevisiae YOR194C TOA1 TFIIA large subunit	794.456	779.865	759.44	887.07	914.735	997.766	1113.15	1160.1	973.109	2824.16	2318.96	1513.12
GECA04s01682g	conserved hypothetical protein	209.753	189.641	186.069	279.514	266.338	243.346	316.563	377.323	263.612	155.986	171.029	169.96
GECA04s01693g	conserved hypothetical protein	142.498	143.692	145.633	186.343	187.723	196.493	159.695	174.902	157.775	47.8904	63.7169	47.2112
GECA04s01704g	similar to Saccharomyces cerevisiae YLR025W SNF7 One of four subunits of the endosomal sorting complex required for transport III (ESCRT-III)	303.07	281.955	255.569	359.098	415.488	376.254	318.448	413.404	355.729	499.428	352.119	460.309
GECA04s01715g	similar to Saccharomyces cerevisiae YLR026C SED5 cis-Golgi t-SNARE syntaxin required for vesicular transport between the ER and the Golgi complex and to Yarrowia lipolytica YALI0C16819g	550.655	461.988	473.228	524.089	513.574	582.309	514.886	611.545	635.51	450.169	318.584	278.546
GECA04s01726g	Conserved hypothetical protein. Putative acyl-Coa dehydrogenase	2833.98	2260.23	2690.89	2781.17	2953.23	3526.36	2038.82	2895.05	1883.01	608.892	623.754	705.807
GECA04s01737g	similar to Saccharomyces cerevisiae YIL166C Putative protein with similarity to the allantoate permease (Dal5p) subfamily of the major facilitator superfamily	2.10174	4.1771	1.57953	1.55286	1.46945	1.43426	5.65292	4.28081	1.46995	77.9929	105.636	73.1774
GECA04s01748g	similar to Saccharomyces cerevisiae YIL166C Putative protein with similarity to the allantoate permease (Dal5p) subfamily of the major facilitator superfamily	2.10174	4.59482	4.42269	8.54072	9.55145	9.56172	29.6778	33.0234	16.1695	139.566	124.08	129.831
GECA04s01770g	similar to Saccharomyces cerevisiae YDR349C YPS7 Putative GPI-anchored aspartic protease, member of the yapsin family of proteases involved in cell wall growth and maintenance	1076.09	1168.34	1128.1	1434.45	1418.76	1196.17	1234.22	996.207	1307.77	518.584	804.844	637.351
GECA04s01770g	similar to Saccharomyces cerevisiae YIL166C Putative protein with similarity to the allantoate permease (Dal5p) subfamily of the major facilitator superfamily	3.36278	1.67084	1.89544	6.59964	6.9799	6.69321	14.6034	9.78472	9.3097	140.935	140.848	169.96
GECA04s01803g	similar to Saccharomyces cerevisiae YBL028C Protein of unknown function that may interact with ribosomes	1630.95	1759.4	1662.3	1366.9	1045.52	1069.96	743.83	667.196	672.749	214.823	290.079	158.158
GECA04s01825g	hypothetical protein, no similarity	849.522	787.802	902.23	1097.09	1153.89	1266.93	855.004	1224.92	1222.51	123.147	150.908	80.259
GECA04s01858g	similar to Saccharomyces cerevisiae YMR140W SIP5 Protein of unknown function	1677.61	1906.01	1899.23	2079.28	1985.23	1896.09	1751.46	1643.83	2118.69	834.661	969.167	847.441
GECA04s01869g	conserved hypothetical protein	1119.38	1056.39	1100.94	1226.76	1171.52	1118.72	1065.1	1080.6	1107.85	491.218	544.947	422.54
GECA04s01880g	similar to Saccharomyces cerevisiae YBR087W RFC5 Subunit of heteropentameric Replication factor C (RF-C)	110.972	115.706	103.933	102.1	90.7387	86.5336	70.1904	100.293	60.7581	19.1561	21.7979	25.9662
GECA04s01891g	similar to Saccharomyces cerevisiae YBL038W MRPL16 Mitochondrial ribosomal protein of the large subunit	496.43	573.099	542.412	512.055	455.898	461.831	338.704	413.404	410.607	123.147	172.706	108.586
GECA04s01902g	similar to Saccharomyces cerevisiae YPR047W MSF1 Mitochondrial phenylalanyl-tRNA synthetase	667.091	689.222	717.74	687.139	713.419	632.508	511.118	562.621	707.538	41.0489	137.494	54.2929
GECA04s01913g	similar to Saccharomyces cerevisiae YOR232W MGE1 Mitochondrial matrix cochaperone	3464.08	3431.49	3294.28	3799.45	3734.25	3877.28	3755.42	4017.85	4505.9	1825.31	1874.62	1458.83
GECA04s01924g	similar to Saccharomyces cerevisiae YPR048W TAH18 Conserved NAPDH-dependent diflavin reductase	741.913	726.399	724.69	838.543	918.776	928.443	1008.1	992.538	954.49	1216.42	1219	1062.25
GECA04s01940g	Hypothetical protein, no similarity	38.2516	32.5814	29.3793	53.9618	39.3079	55.458	48.0498	72.7739	62.228	19.1561	26.8281	25.9662
GECA04s01946g	similar to Saccharomyces cerevisiae YOR217W RFC1 Subunit of heteropentameric Replication factor C (RF-C)	767.134	770.258	775.867	787.299	837.956	814.181	557.754	697.773	678.138	77.9929	135.818	84.9802
GECA04s01957g	similar to Saccharomyces cerevisiae YOR216C RUD3 Golgi matrix protein involved in the structural organization of the cis-Golgi	240.859	218.463	238.826	242.634	204.254	218.485	211.984	271.526	232.743	65.6782	103.959	63.7351
GECA04s01968g	similar to Saccharomyces cerevisiae YMR023C MSS1 Mitochondrial protein, forms a heterodimer complex with Mto1p that performs the 5-carboxymethylaminomethyl modification of the wobble uridine base in	166.878	196.324	175.012	184.79	190.662	233.306	181.364	181.017	235.193	123.147	171.029	122.749
GECA04s01984g	similar to Saccharomyces cerevisiae YOR215C AIM41 Putative protein of unknown function	914.255	979.113	1034.91	1033.81	1015.39	1005.42	775.863	907.533	954.49	98.5173	140.848	108.586
GECA04s02012g	similar to Saccharomyces cerevisiae YJL082W IML2 Protein of unknown function	683.064	598.579	616.65	949.961	1017.6	958.085	1047.67	1063.48	1165.67	532.267	653.936	476.833
GECA04s02023g	similar to Saccharomyces cerevisiae YDR137W RGP1 Subunit of a Golgi membrane exchange factor (Ric1p-Rgp1p) that catalyzes nucleotide exchange on Ypt6p	256.412	228.07	224.294	352.11	363.69	341.832	391.464	434.197	349.359	361.23	404.099	406.016
GECA04s02034g	hypothetical protein, no similarity	190.838	203.425	199.969	241.469	260.828	242.868	303.844	313.111	391.988	1230.1	1455.43	1048.09
GECA04s02045g	similar to Saccharomyces cerevisiae YDR161W Putative protein of unknown function	1517.87	1455.72	1307.85	989.947	831.343	827.089	753.722	568.125	695.778	662.255	724.36	599.582
GECA04s02056g	similar to Saccharomyces cerevisiae YDR163W CWC15 Non-essential protein involved in pre-mRNA splicing	396.808	378.028	314.643	319.889	282.87	283.505	316.563	304.549	328.29	273.659	236.423	125.11
GECA04s02067g	similar to Saccharomyces cerevisiae YML080W DUS1 Dihydrouridine synthase	963.856	1113.62	1008.69	997.323	843.099	760.635	814.962	576.075	724.197	829.188	774.663	734.134
GECA04s02078g	similar to Saccharomyces cerevisiae YGL171W ROK1 ATP-dependent RNA helicase of the DEAD box family	1468.69	1696.74	1485.08	1473.66	1233.97	1182.79	1048.14	733.854	899.121	363.967	432.604	259.662
GECA04s02089g	similar to Saccharomyces cerevisiae YLR312W-A MRPL15 Mitochondrial ribosomal protein of the large subunit	1030.69	1197.99	1109.46	1070.31	936.042	958.563	738.177	594.422	713.417	242.188	285.049	169.96
GECA04s02111g	hypothetical protein, no similarity	9.24764	9.60734	11.6885	15.5286	10.6535	10.0398	27.7935	10.3963	25.9692	72.5197	114.02	77.8985
GECA04s02144g	hypothetical protein, no similarity	189.997	214.703	231.56	291.937	256.42	195.537	653.854	290.484	481.655	1817.1	2189.85	1598.1
GECA04s02166g	conserved hypothetical protein	139.135	99.8328	108.04	159.168	145.843	144.382	314.679	277.03	244.992	303.762	529.856	417.819
GECA04s02177g	similar to Saccharomyces cerevisiae YAL036C RBG1 Member of the DRG family of GTP-binding proteins	2771.77	2853.38	2907.29	2908.89	2421.29	2535.77	3509.99	2164.26	2597.41	8565.53	6759.02	6408.92
GECA04s02188g	similar to Saccharomyces cerevisiae YAL035W FUN12 GTPase required for general translation initiation	10803.3	11033.4	10900.7	10177.4	9554.02	9033.92	9107.79	7156.91	7355.65	8922.66	7508.53	7466.45
GECA04s02199g	similar to Saccharomyces cerevisiae YLR087C CSF1 Protein required for fermentation at low temperature	5675.53	5385.54	5885.66	5322.42	5806.18	5525.72	6456.57	7958.65	7238.54	2376.73	3232.79	2391.25
GECA04s02210g	similar to Saccharomyces cerevisiae YDR389W SAC7 GTPase activating protein (GAP) for Rho1p, involved in signaling to the actin cytoskeleton	2101.32	2119.88	2402.79	1891.38	2034.83	1743.1	2125.97	1606.53	1778.64	2866.58	2538.61	3245.77
GECA04s02232g	similar to Saccharomyces cerevisiae YDR388W RVS167 Actin-associated protein with roles in endocytosis and exocytosis	1837.34	1650.79	1619.02	1441.83	1555.78	1532.27	1566.8	1806.5	1620.38	2833.74	3205.96	2832.67
GECA04s02243g	conserved hypothetical protein	676.339	639.097	744.592	762.841	880.57	837.607	610.515	857.998	741.346	198.403	204.565	198.287
GECA04s02254g	similar to Saccharomyces cerevisiae YBR283C SSH1 Subunit of the Ssh1 translocon complex (Sec61p homolog)	300.548	303.676	339.6	361.428	411.814	406.373	383.456	390.777	294.481	275.028	241.453	344.642
GECA04s02265g	similar to Saccharomyces cerevisiae YIR030C DCG1 Protein of unknown function	155.108	131.997	156.69	177.414	181.477	158.247	255.794	244.006	206.773	42.4172	53.6563	44.8506
GECA04s02276g	conserved hypothetical protein. Putative telomere length regulator protein	368.224	286.967	314.643	270.197	297.197	284.461	369.795	319.226	268.021	1004.33	967.49	875.768
GECA04s02309g	hypothetical protein, no similarity	571.672	530.075	533.882	231.764	311.157	292.589	961.467	277.641	308.2	8224.83	7904.24	8724.63
GECA04s02353g	similar to Saccharomyces cerevisiae YGL027C CWH41 Processing alpha glucosidase I, ER type II integral membrane N-glycoprotein involved in assembly of cell wall beta 1,6 glucan	1337.54	1037.59	1085.77	1149.5	1085.93	1110.12	1243.64	1554.55	1165.18	376.281	482.907	280.907
GECA04s02369g	similar to Saccharomyces cerevisiae YBR147W RTC2 Putative vacuolar membrane transporter for cationic amino acids	237.076	247.702	244.512	256.998	240.623	269.641	246.844	237.279	248.912	53.3636	83.838	75.5379
GECA04s02375g	similar to Saccharomyces cerevisiae YFR033C QCR6 Subunit 6 of the ubiquinol cytochrome-c reductase complex	1680.97	1663.32	1529.62	1351.37	1172.99	1183.26	963.351	918.541	1101.98	101.254	280.019	136.912
GECA04s02386g	conserved hypothetical protein	302.23	289.891	332.966	425.871	383.527	377.688	487.093	593.199	540.943	229.874	295.11	273.825
GECA04s02397g	similar to Saccharomyces cerevisiae YMR190C SGS1 Nucleolar DNA helicase of the RecQ family	125.684	121.971	111.831	145.969	152.456	138.645	144.149	181.629	155.815	106.727	114.02	127.47
GECA04s02408g	similar to Saccharomyces cerevisiae YEL001C IRC22 Putative protein of unknown function	646.494	534.252	549.678	447.999	400.059	466.134	426.324	474.559	411.097	216.191	212.948	200.648
GECA04s02419g	similar to Saccharomyces cerevisiae YIL008W URM1 Ubiquitin-like protein involved in thiolation of cytoplasmic tRNAs	194.621	203.843	196.494	171.979	173.395	182.629	105.521	143.713	135.236	21.8927	35.2119	18.8845
GECA04s02430g	similar to Saccharomyces cerevisiae YMR273C ZDS1 Protein with a role in regulating Swe1p-dependent polarized growth	348.468	352.965	366.452	335.029	341.648	321.274	276.522	291.707	270.471	202.508	144.201	276.186
GECA04s02441g	similar to Saccharomyces cerevisiae YOL094C RFC4 Subunit of heteropentameric Replication factor C (RF-C)	108.029	91.4786	100.142	100.159	99.1881	115.697	73.0168	108.243	85.7473	9.57807	11.7373	11.8028
GECA04s02452g	similar to Saccharomyces cerevisiae YNL221C POP1 Subunit of both RNase MRP and nuclear RNase P	443.046	454.469	443.849	394.038	366.996	385.337	335.406	341.242	329.76	127.252	155.939	92.0618
GECA04s02474g	similar to Saccharomyces cerevisiae YPL003W ULA1 Protein that acts together with Uba3p to activate Rub1p before its conjugation to proteins (neddylation), which may play a role in protein degradation	472.47	401.837	430.897	524.478	527.166	546.453	602.978	702.665	575.242	493.955	482.907	566.534
GECA04s02485g	similar to Saccharomyces cerevisiae YKL146W AVT3 Vacuolar transporter, exports large neutral amino acids from the vacuole	1543.51	1325.81	1241.51	1170.08	1176.66	1280.31	1563.03	1465.26	1156.36	6417.31	6416.96	5868.35
GECA04s02496g	similar to Saccharomyces cerevisiae YKL143W LTV1 Component of the GSE complex, which is required for proper sorting of amino acid permease Gap1p	3072.32	3074.35	2707	2374.32	1954.37	1992.19	1775.96	1518.47	1725.24	830.556	957.43	691.644
GECA04s02507g	similar to Saccharomyces cerevisiae YDR299W BFR2 Essential protein that is a component of 90S preribosomes	1616.24	1643.69	1375.77	1277.61	1061.31	1025.02	822.97	582.191	763.396	227.137	276.665	167.6
GECA04s02518g	similar to Saccharomyces cerevisiae YKL148C SDH1 Flavoprotein subunit of succinate dehydrogenase	5991.63	6640.34	6791.68	4380.61	4171.78	6397.75	4108.73	4335.24	4534.32	4119.94	5343.83	3644.7
GECA04s02529g	similar to Saccharomyces cerevisiae YKL149C DBR1 RNA lariat debranching enzyme	249.266	226.399	236.614	278.738	248.705	250.517	269.456	273.361	272.431	110.832	144.201	80.259
GECA04s02540g	similar to Saccharomyces cerevisiae YJL212C OPT1 Proton-coupled oligopeptide transporter of the plasma membrane	242.54	241.437	229.032	309.795	342.383	372.429	353.307	523.483	433.146	209.349	201.211	148.715
GECA04s02551g	similar to Saccharomyces cerevisiae YHR075C PPE1 Protein with carboxyl methyl esterase activity that may have a role in demethylation of the phosphoprotein phosphatase catalytic subunit	278.69	265.664	277.366	334.253	327.321	340.397	416.903	469.667	392.478	540.477	531.533	540.568
GECA04s02562g	similar to Saccharomyces cerevisiae YHL011C PRS3 5-phospho-ribosyl-1(alpha)-pyrophosphate synthetase, synthesizes PRPP, which is required for nucleotide, histidine, and tryptophan biosynthesis	2127.38	2364.66	2338.34	2261.74	2111.24	2235.53	1889.96	1830.97	1969.25	1260.2	1113.37	1074.05
GECA04s02573g	similar to Saccharomyces cerevisiae YHL010C ETP1 Putative protein of unknown function that is required for growth on ethanol	184.953	168.755	187.649	253.116	288.38	261.513	286.414	366.315	246.952	540.477	348.766	434.343
GECA04s02584g	conserved hypothetical protein	4.62382	5.01253	3.79088	3.49393	4.40836	2.86852	7.06615	5.5039	2.44992	27.3659	23.4746	16.5239
GECA04s02595g	hypothetical protein, no similarity	488.443	584.377	774.287	582.322	518.35	565.576	568.118	386.496	511.054	555.528	499.674	528.765
GECA04s02639g	similar to Saccharomyces cerevisiae YJL187C SWE1 Protein kinase that regulates the G2/M transition by inhibition of Cdc28p kinase activity	293.823	276.107	305.482	347.064	419.529	406.851	426.795	427.47	400.807	777.192	481.23	826.196
GECA04s02650g	conserved hypothetical protein	387.56	273.6	323.489	506.62	644.723	716.173	1589.41	1218.2	1229.37	14237.1	16341.7	15881.8
GECA04s02661g	similar to Saccharomyces cerevisiae YMR032W HOF1 Bud neck-localized, SH3 domain-containing protein required for cytokinesis	685.586	623.224	781.237	706.55	815.914	820.874	537.969	785.835	613.951	53.3636	57.0098	68.4562
GECA04s02672g	hypothetical protein, no similarity	273.226	304.929	273.259	347.064	328.423	365.736	360.844	407.901	398.357	413.225	439.311	469.751
GECA04s02683g	similar to Saccharomyces cerevisiae YNR036C MRPS12 Mitochondrial protein	290.46	305.346	295.373	270.974	291.319	312.19	268.985	247.676	262.142	202.508	212.948	254.94
GECA04s02705g	hypothetical protein, no similarity	68.9369	60.568	70.7631	77.2547	74.5747	80.3185	87.6202	94.1779	79.3775	41.0489	65.3936	84.9802
GECA04s02716g	conserved hypothetical protein	257.673	238.095	218.607	329.206	342.015	352.828	391.464	454.989	436.086	440.591	355.473	377.69
GECA04s02727g	Fot-like transposase	408.998	381.37	393.62	529.136	563.535	555.536	747.598	865.948	717.337	504.901	643.876	490.996
GECA04s02749g	similar to Saccharomyces cerevisiae YKR095W MLP1 Myosin-like protein associated with the nuclear envelope	2263.57	2116.12	2343.4	2754.77	2818.41	2827.4	2594.22	3104.81	3023.69	831.924	1220.68	755.379
GECA04s02771g	conserved hypothetical protein	161.834	176.274	214.501	250.398	301.973	369.083	390.993	359.588	397.377	64.3099	217.979	115.667
GECA04s02782g	hypothetical protein, no similarity	13.8715	13.3667	16.1112	13.5875	13.9598	10.996	6.12399	12.2309	6.85978	2.73659	1.67676	2.36056
GECA04s02804g	hypothetical protein, no similarity	18.9156	22.1387	19.5862	16.6932	19.1029	10.5179	53.2316	9.78472	16.6595	101.254	88.8682	103.865
GECA04s02815g	similar to Saccharomyces cerevisiae YER162C RAD4 Protein that recognizes and binds damaged DNA (with Rad23p) during nucleotide excision repair	1085.34	910.609	1026.07	1299.74	1314.06	1449.56	1252.12	1531.31	1509.64	495.323	503.028	299.791
GECA04s02826g	similar to Saccharomyces cerevisiae YBL071W-A KTI11 Zn-ribbon protein that co-purifies with Dph1 and Dph2 in a complex required for synthesis of diphthamide on translation factor eEF2	72.2997	63.0743	62.8654	24.8457	20.5723	45.8963	42.8679	20.7925	26.4592	54.7318	38.5655	35.4084
GECA04s02837g	similar to Saccharomyces cerevisiae YBL072C RPS8A Protein component of the small (40S) ribosomal subunit	7042.5	7070.17	6518.42	6512.68	5513.02	5845.56	4925.1	4656.92	4234.94	2368.52	2610.71	1529.64
GECA04s02848g	similar to Saccharomyces cerevisiae YKL034W TUL1 Golgi-localized RING-finger ubiquitin ligase (E3)	606.141	586.466	645.397	751.971	810.403	844.3	759.375	833.536	971.639	399.542	541.593	457.949
GECA04s02859g	similar to Saccharomyces cerevisiae YDL226C GCS1 ADP-ribosylation factor GTPase activating protein (ARF GAP)	1268.19	1182.54	1206.76	1265.19	1218.54	1265.97	1112.21	1301.37	1317.08	328.391	429.25	283.267
GECA04s02870g	similar to Saccharomyces cerevisiae YLR137W RKM5 Protein lysine methyltransferase	134.511	128.655	109.936	102.1	94.4124	108.526	98.926	97.8472	107.307	88.9393	114.02	66.0957
GECA04s02881g	similar to Saccharomyces cerevisiae YDL035C GPR1 Plasma membrane G protein coupled receptor (GPCR) that interacts with the heterotrimeric G protein alpha subunit, Gpa2p, and with Plc1p	68.0962	82.289	77.3972	49.6914	68.3296	39.2031	46.6366	61.766	57.8182	31.4708	77.1309	49.5718
GECA04s02892g	conserved hypothetical protein. Putative transcription factor	383.357	390.142	411.626	496.914	574.189	520.158	385.812	490.459	561.522	455.643	362.18	398.935
GECA04s02914g	similar to Saccharomyces cerevisiae YKR072C SIS2 Negative regulatory subunit of protein phosphatase 1 Ppz1p and also a subunit of the phosphopantothenoylcysteine decarboxylase	636.826	568.504	628.023	864.942	905.183	829.001	1134.82	1253.67	1083.85	1059.06	994.318	731.774
GECA04s02925g	similar to Saccharomyces cerevisiae YGR007W ECT1 Ethanolamine-phosphate cytidylyltransferase	227.408	209.691	254.305	279.903	307.483	304.063	316.563	335.738	263.122	243.557	293.433	231.335
GECA04s02936g	hypothetical protein, no similarity	592.69	467.418	576.53	852.131	920.98	916.491	1011.87	1246.33	1120.1	524.057	523.149	436.704
GECA04s02947g	similar to Saccharomyces cerevisiae YJL092W SRS2 DNA helicase and DNA-dependent ATPase involved in DNA repair	106.768	79.365	93.8243	121.123	120.128	91.7926	220.935	247.676	211.183	188.825	209.595	193.566
GECA04s02958g	similar to Saccharomyces cerevisiae YPL020C ULP1 Protease that specifically cleaves Smt3p protein conjugates	559.902	575.605	590.43	706.938	708.644	677.448	783.4	844.544	808.964	191.561	254.867	174.681
GECA04s02969g	similar to Saccharomyces cerevisiae YLR209C PNP1 Purine nucleoside phosphorylase, specifically metabolizes inosine and guanosine nucleosides	479.196	452.38	505.451	503.902	645.09	803.185	604.862	682.484	766.336	335.233	343.736	380.05
GECA04s02980g	conserved hypothetical protein	131.989	106.516	104.565	133.934	130.781	132.43	173.827	122.309	129.846	142.303	142.525	129.831
GECA04s02991g	similar to Saccharomyces cerevisiae YLR129W DIP2 Nucleolar protein, specifically associated with the U3 snoRNA, part of the large ribonucleoprotein complex known as the small subunit (SSU) processome	6364.06	6607.76	5942.84	4606.55	3903.23	3729.55	3455.34	2216.24	2744.89	2253.58	2617.42	1978.15
GECA04s03007g	similar to Saccharomyces cerevisiae YLR138W NHA1 Na+/H+ antiporter involved in sodium and potassium efflux through the plasma membrane_ required for alkali cation tolerance at acidic pH	1245.49	1239.35	1280.69	1632.83	1658.28	1338.16	1698.7	1516.63	1591.47	410.489	503.028	351.723
GECA04s03013g	similar to Saccharomyces cerevisiae YIL041W GVP36 BAR domain-containing protein that localizes to both early and late Golgi vesicles	2372.86	2153.3	2186.07	2305.22	2111.6	2112.66	2369.99	2515.9	2157.89	1685.74	1834.37	1758.62
GECA04s03024g	similar to Saccharomyces cerevisiae YOR290C SNF2 Catalytic subunit of the SWI/SNF chromatin remodeling complex involved in transcriptional regulation	2412.37	2233.5	2270.74	2881.72	2880.13	2664.85	2483.99	2855.92	2794.87	905.812	987.611	764.821
GECA04s03046g	conserved hypothetical protein	476.674	505.012	567.369	685.975	776.973	848.125	584.606	825.586	768.786	191.561	281.696	264.383
GECA04s03079g	conserved hypothetical protein	1767.98	2024.22	2133.63	2347.53	2480.8	2435.37	1764.65	2032.16	2163.28	986.542	1113.37	925.34
GECA04s03101g	similar to Saccharomyces cerevisiae YBR296C PHO89 Na+/Pi cotransporter	119.799	100.668	63.1813	25.2339	20.205	10.996	66.8928	97.2357	33.3189	131.356	45.2725	44.8506
GECA04s03112g	similar to Saccharomyces cerevisiae YGR217W CCH1 Voltage-gated high-affinity calcium channel involved in calcium influx in response to some environmental stresses	1953.77	1659.56	1734.01	1326.92	1389.74	1279.36	1300.64	1626.1	1528.26	171.037	331.998	143.994
GECA04s03145g	similar to Saccharomyces cerevisiae YGR216C GPI1 Membrane protein involved in the synthesis of N-acetylglucosaminyl phosphatidylinositol (GlcNAc-PI)	134.931	121.554	135.84	150.239	170.089	129.083	107.876	149.217	115.146	68.4148	70.4239	84.9802
GECA04s03156g	similar to Saccharomyces cerevisiae YGL225W VRG4 Golgi GDP-mannose transporter	613.287	610.693	635.288	516.713	539.289	541.672	439.043	434.808	381.698	239.452	296.786	332.839
GECA04s03167g	similar to Saccharomyces cerevisiae YOR224C RPB8 RNA polymerase subunit ABC14.55, common to RNA polymerases I, II, and III	894.919	816.206	802.719	626.578	558.76	559.839	463.539	440.312	459.605	77.9929	174.383	84.9802
GECA04s03178g	similar to Saccharomyces cerevisiae YPL129W TAF14 Subunit of TFIID, TFIIF, INO80, SWI/SNF, and NuA3 complexes, involved in RNA polymerase II transcription initiation and in chromatin modification	773.859	801.586	819.462	837.767	821.424	816.093	643.019	732.631	673.729	270.923	348.766	323.397
GECA04s03189g	similar to Saccharomyces cerevisiae YNL007C SIS1 Type II HSP40 co-chaperone that interacts with the HSP70 protein Ssa1p	970.582	830.408	911.707	1202.69	1259.69	1311.39	1522.52	1777.76	1410.67	703.304	1009.41	538.208
GECA04s03205g	hypothetical protein, no similarity	79.0253	64.7451	85.9266	118.017	116.454	101.832	168.645	176.736	158.755	140.935	162.646	125.11
GECA04s03222g	conserved hypothetical protein	1012.62	929.406	1035.54	1467.06	1412.51	1246.85	1058.04	1196.79	1066.21	448.801	447.695	408.377
GECA04s03233g	similar to Saccharomyces cerevisiae YOL034W SMC5 Structural maintenance of chromosomes (SMC) protein	470.789	387.635	476.703	630.46	631.497	557.927	586.019	643.345	617.38	353.02	452.725	372.968
GECA04s03244g	conserved hypothetical protein. Putative GPI anchored protein	950.825	890.976	914.55	972.865	1007.31	1024.54	759.375	915.483	802.105	244.925	315.231	316.315
GECA04s03277g	conserved hypothetical protein. Putative transcription factor	3884.43	4000	4291.28	4454.76	4906.87	4996.48	4999.53	5025.07	5107.11	2034.66	2310.57	2110.34
GECA04s03299g	similar to Saccharomyces cerevisiae YPR170W-B Putative protein of unknown function	224.465	205.931	222.714	193.719	199.478	220.398	205.389	213.429	170.025	149.144	162.646	162.879
GECA04s03310g	hypothetical protein, no similarity	264.819	272.765	260.939	406.072	360.383	316.015	381.101	271.526	343.479	459.748	397.392	408.377
GECA04s03332g	similar to Saccharomyces cerevisiae YEL052W AFG1 Conserved protein that may act as a chaperone in the degradation of misfolded or unassembled cytochrome c oxidase subunits	729.723	668.754	721.531	1124.27	1266.3	971.471	1077.82	971.745	1222.02	833.292	942.339	835.638
GECA04s03343g	conserved hypothetical protein. Putative RNA splicing factor	1093.74	956.557	1008.06	1036.92	1125.23	1144.54	1254.48	1651.17	1605.68	667.729	840.056	729.413
GECA04s03409g	similar to Saccharomyces cerevisiae YER030W CHZ1 Histone chaperone for Htz1p/H2A-H2B dimer_ required for the stabilization of the Chz1p-Htz1-H2B complex	554.438	551.796	574.318	734.502	713.419	731.95	620.408	747.92	767.316	58.8367	82.1612	68.4562
GECA04s03414g	similar to Saccharomyces cerevisiae YER031C YPT31 Rab family GTPase	260.195	233.918	255.569	326.876	306.014	345.178	373.564	417.074	321.43	555.528	531.533	712.889
GECA04s03431g	similar to Saccharomyces cerevisiae YLR306W UBC12 Enzyme that mediates the conjugation of Rub1p	406.896	409.356	433.74	404.131	441.938	422.628	502.167	469.055	411.097	361.23	437.634	391.853
GECA04s03442g	similar to Saccharomyces cerevisiae YHR193C EGD2 Alpha subunit of the heteromeric nascent polypeptide-associated complex (NAC) involved in protein sorting and translocation	2216.49	2182.95	2367.09	2020.27	1924.62	1931.47	1659.6	1401.66	1444.96	451.538	446.018	431.982
GECA04s03486g	similar to Saccharomyces cerevisiae YER166W DNF1 Aminophospholipid translocase (flippase) that localizes primarily to the plasma membrane	1709.55	1502.5	1681.89	1371.17	1438.23	1251.15	1183.81	1531.92	1320.02	388.596	442.664	356.445
GECA04s03530g	similar to Saccharomyces cerevisiae YOR348C PUT4 Proline permease, required for high-affinity transport of proline	7493.11	6692.14	6268.54	9773.68	11676.6	8104.52	10141.8	4798.18	8251.34	9900.99	8427.39	10318
GECA04s03563g	similar to Saccharomyces cerevisiae YDR104C SPO71 Meiosis-specific protein of unknown function, required for spore wall formation during sporulation	2493.92	2145.36	2235.99	3376.3	2987.03	2639.51	3208.5	2301.86	2685.11	1718.58	2313.93	1888.45
GECA04s03574g	similar to Saccharomyces cerevisiae YDL133W SRF1 Regulator of phospholipase D (Spo14p)	636.826	609.44	616.65	705.774	728.481	755.854	784.342	886.129	880.012	447.433	417.513	448.506
GECA04s03585g	similar to Saccharomyces cerevisiae YDL183C MKR1 Mitochondrial inner-membrane protein thought to be involved in the formation of an active mitochondrial K+/H+ exchanger (KHE) system	1109.3	1213.03	1185.91	1473.66	1319.2	1364.94	1186.17	1215.14	1236.72	499.428	541.593	505.16
GECA04s03596g	similar to Saccharomyces cerevisiae YOL110W SHR5 Subunit of a palmitoyltransferase	74.4015	65.9983	65.3927	70.655	89.2693	105.179	132.844	124.755	105.837	238.084	211.272	198.287
GECA04s03607g	similar to Saccharomyces cerevisiae YLR205C HMX1 ER localized heme oxygenase, involved in heme degradation during iron starvation and in the oxidative stress response	435.9	397.66	402.149	779.923	849.344	596.173	947.335	862.278	920.681	4965.55	4193.58	4291.5
GECA04s03618g	similar to Saccharomyces cerevisiae YNL032W SIW14 Tyrosine phosphatase that plays a role in actin filament organization and endocytosis	293.823	281.537	264.414	404.908	418.059	357.608	389.109	398.116	415.997	87.571	82.1612	61.3746
GECA04s03629g	hypothetical protein, no similarity	586.384	637.426	660.245	737.607	712.317	669.321	871.962	799.289	813.864	398.174	435.957	368.247
GECA04s03640g	similar to Saccharomyces cerevisiae YER166W DNF1 Aminophospholipid translocase (flippase) that localizes primarily to the plasma membrane	4496.87	5185.04	5193.19	5618.63	5940.63	5119.35	6150.84	5451.92	5536.82	4020.05	3990.69	4546.44
GECA04s03651g	similar to Saccharomyces cerevisiae YDR003W RCR2 Vacuolar protein that presumably functions within the endosomal-vacuolar trafficking pathway	1034.89	907.267	891.173	568.346	641.049	607.648	479.085	507.582	491.454	591.104	741.128	634.991
GECA04s03662g	hypothetical protein, no similarity	289.199	297.41	271.364	281.067	296.462	298.326	261.447	278.253	307.71	331.128	350.443	356.445
GECA04s03684g	similar to Saccharomyces cerevisiae YJR100C AIM25 Putative protein of unknown function_ non-tagged protein is detected in purified mitochondria in high-throughput studies	239.598	213.032	235.035	256.221	260.093	275.378	311.853	347.969	282.721	480.272	444.341	486.275
GECA04s03744g	similar to Saccharomyces cerevisiae YJR111C Putative protein of unknown function	147.962	131.161	184.805	152.956	160.17	158.247	161.579	217.71	174.434	50.627	62.0401	70.8168
GECA04s03750g	conserved hypothetical protein	650.277	782.789	783.133	794.675	927.225	861.989	457.415	522.259	810.434	391.333	444.341	339.921
GECA04s03772g	similar to Saccharomyces cerevisiae YNR061C Protein of unknown function	4277.45	3884.71	4336.14	3203.16	3703.76	3384.85	6918.23	5035.46	5830.32	11283	11893.3	12400
GECA04s03783g	similar to Saccharomyces cerevisiae YLR303W MET17 Methionine and cysteine synthase (O-acetyl homoserine-O-acetyl serine sulfhydrylase)	2530.07	2309.94	2727.54	1499.28	1465.78	1351.55	1281.8	1487.28	1217.61	2867.95	2743.18	3021.52
GECA04s03805g	conserved hypothetical protein	367.804	424.812	484.285	609.885	576.393	525.417	567.176	575.464	553.682	266.818	216.302	247.859
GECA04s03816g	hypothetical protein, no similarity	871.8	855.889	850.105	826.508	846.772	880.157	1237.99	997.43	941.75	1167.16	1519.14	1281.78
GECA04s03827g	conserved hypothetical protein	114.755	119.883	116.254	150.627	184.049	192.669	242.604	265.411	243.522	243.557	244.807	238.417
GECA04s03838g	similar to Saccharomyces cerevisiae YDR481C PHO8 Repressible vacuolar alkaline phosphatase	65.5742	62.2389	70.1313	40.3743	49.2267	59.2827	92.802	62.9891	67.6179	169.669	197.858	205.369
GECA04s03860g	conserved hypothetical protein	4733.95	4692.56	5049.14	3841.77	3280.92	3247.64	3217.92	2476.15	2762.53	2694.18	2843.78	2346.4
GECA04s03871g	similar to Saccharomyces cerevisiae YIR004W DJP1 Cytosolic J-domain-containing protein, required for peroxisomal protein import and involved in peroxisome assembly	370.746	364.244	382.247	358.322	371.772	393.943	475.787	478.228	534.083	741.617	655.613	516.963
GECA04s03882g	similar to Saccharomyces cerevisiae YER048W-A ISD11 Cysteine desulfurase (Nfs1p) activator	464.904	434.419	447.008	550.1	502.186	497.21	623.234	498.409	576.222	510.374	514.765	554.732
GECA04s03893g	hypothetical protein, no similarity	641.45	674.185	659.613	694.127	623.415	621.512	558.225	583.414	604.151	313.34	395.715	316.315
GECA04s03926g	similar to Saccharomyces cerevisiae YGR138C TPO2 Polyamine transport protein specific for spermine	5449.8	6573.93	6832.43	5130.64	5110.76	4137.36	6710.95	5321.66	4912.09	4983.33	5501.45	4407.17
GECA04s03937g	similar to Saccharomyces cerevisiae YGR264C MES1 Methionyl-tRNA synthetase	596.052	621.135	696.258	714.703	782.851	733.384	578.482	667.807	537.513	392.701	335.352	472.112
GECA04s04003g	similar to Saccharomyces cerevisiae YLR006C SSK1 Cytoplasmic response regulator_ part of a two-component signal transducer that mediates osmosensing via a phosphorelay mechanism	530.899	449.039	486.812	562.911	603.578	561.273	618.523	593.81	674.709	540.477	449.372	370.608
GECA04s04014g	similar to Saccharomyces cerevisiae YOR032C HMS1 Basic helix-loop-helix (bHLH) protein with similarity to myc-family transcription factors	5333.79	8756.88	5739.71	7092.68	7456.74	7520.3	6898.44	4513.81	6366.86	15179.9	17723.3	16934.7
GECA04s04036g	similar to Saccharomyces cerevisiae YNL037C IDH1 Subunit of mitochondrial NAD(+)-dependent isocitrate dehydrogenase, which catalyzes the oxidation of isocitrate to alpha-ketoglutarate in the TCA cycle	11362.4	12979.1	13540.7	12857.7	11396	9936.07	8112.41	7625.97	8443.9	3713.56	5124.18	3805.22
GECA04s04047g	similar to Saccharomyces cerevisiae YIL096C Putative S-adenosylmethionine-dependent methyltransferase_ associates with precursors of the 60S ribosomal subunit_ predicted to be involved in ribosome bio	595.212	683.374	544.307	418.883	363.69	342.31	306.2	187.133	244.992	223.032	276.665	212.45
GECA04s04058g	similar to Saccharomyces cerevisiae YDR044W HEM13 Coproporphyrinogen III oxidase, an oxygen requiring enzyme that catalyzes the sixth step in the heme biosynthetic pathway	753.262	1046.36	681.727	555.923	496.308	518.245	344.828	160.836	246.462	299.657	298.463	575.977
GECA04s04102g	similar to Saccharomyces cerevisiae YPR054W SMK1 Middle sporulation-specific mitogen-activated protein kinase (MAPK) required for production of the outer spore wall layers	86.1712	60.9857	69.4995	104.43	104.331	122.868	148.389	185.298	150.915	79.3612	85.5147	35.4084
GECA04s04113g	conserved hypothetical protein. Putative short-chain dehydrogenase/reductase	93.7374	85.6306	89.7175	111.418	136.292	136.255	207.274	289.261	163.165	314.708	281.696	304.512
GECA04s04124g	hypothetical protein, no similarity	195.882	129.073	152.583	163.826	236.582	167.33	130.017	163.894	190.604	36.944	35.2119	63.7351
GECA04s04146g	similar to Saccharomyces cerevisiae YNL053W MSG5 Dual-specificity protein phosphatase	561.164	439.431	514.612	322.994	344.219	308.844	300.076	246.453	283.211	209.349	212.948	302.152
GECA04s04157g	conserved hypothetical protein	2246.76	2286.96	2297.27	2321.13	2527.09	2528.6	2184.85	2881.6	2309.79	1150.74	1141.87	1180.28
GECA04s04168g	conserved hypothetical protein. Putative amine oxydase	922.662	948.62	988.472	1318.38	1411.78	1255.45	1154.61	1511.13	1343.54	458.379	464.462	498.078
GECA04s04190g	conserved hypothetical protein	188.736	185.463	188.596	281.844	300.503	314.103	419.258	494.128	487.045	394.069	496.321	467.391
GECA04s04201g	similar to Saccharomyces cerevisiae YLR422W DCK1 Protein of unknown function with similarity to human DOCK proteins (guanine nucleotide exchange factors)	2893.67	3079.36	3327.76	1912.34	2113.07	2104.06	2133.98	2010.15	1607.15	1071.38	1012.76	1085.86
GECA04s04223g	conserved hypothetical protein	70.6183	73.517	73.6063	41.1507	51.4309	37.2907	45.2233	28.1311	39.6887	32.8391	43.5957	40.1295
[truncated: 4,723 more rows]

## Sheet: Debaryomyces hansenii
		Normalized read numbers x 10,000,000 (normalization against the corresponding species)
[truncated: 5,631 more rows]

## Sheet: Lactobacillus delbrueckii
		Normalized read numbers x 10,000,000 (normalization against the corresponding species)
[truncated: 1,362 more rows]

[truncated: 1 more sheets: Streptococcus thermophilus]
